# Supplementary material for: Implementing quality improvement intervention to improve intrapartum fetal heart rate monitoring during COVID-19 pandemic- observational study
Source: PLoS One. 2022 Oct 14;17(10):e0275801. doi: 10.1371/journal.pone.0275801 (PMC9565417; doi:10.1371/journal.pone.0275801)
Supplement: S1 Dataset — (CSV) [file pone.0275801.s001.csv]

STUDY_ID	PreDuringPandemic	AGE_Category	Parity	AdmissionComplication	Q115A_Weeks	Preterm_Category	Q141	Birthweight_Category	FHR_Category	Admission_To_AbnormalFHR_Minutes	AbnormalFHR_To_Delivery_Minutes	Continuos_Moyo_Minutes	FHR_Monitoring	FHR_Normal_Abnormal	Q133	Q624	Apgar_less_than_7_at_5min	Q634	Bagandmask_Ventilation	Delivery_Outcome
204006719	0	2	99	99	99	99	2600	2	3				0	0	99	3	99
204006721	0	2	99	99	99	99	2000	1	3				0	0	99	1	99	0	0	1
204006798	0	2	99	99	99	99	3000	2	3				0	0	99	1	99	0	0	1
204006818	0	2	99	99	99	99	2700	2	3				0	0	99	3	99
204006882	0	3	99	99	99	99	2900	2	3				0	0	99	3	99
204006888	0	2	99	99	99	99	3000	2	3				0	0	99	3	99
204006931	0	1	99	99	99	99	3300	2	3				0	0	99	2	99	1	0	1
204006999	0	2	99	99	99	99	3200	2	3				0	0	99	3	99
204007025	0	2	99	99	99	99	2600	2	3				0	0	99	1	99	0	0	1
204007075	0	1	99	99	99	99	2850	2	3				0	0	99	1	99	0	0	1
204007095	0	2	99	99	99	99	2600	2	3				0	0	99	1	99	0	0	1
204007127	0	2	99	99	99	99	3500	2	3				0	0	99	1	99	0	0	1
204007180	0	2	99	99	99	99	2700	2	3				0	0	99	1	99	0	0	1
204007182	0	2	99	99	99	99	3400	2	3				0	0	99	1	99	0	0	1
204007184	0	2	99	99	99	99	3400	2	3				0	0	99	1	99	0	0	1
204007213	0	2	99	99	99	99	2750	2	3				0	0	99	1	99	0	0	2
204007251	0	2	99	99	99	99	1700	1	3				0	0	99	1	99	0	0	1
204007341	0	1	99	99	99	99	3400	2	3				0	0	99	1	99	0	0	1
204007370	0	2	99	99	99	99	3500	2	3				0	0	99	1	99	0	0	1
204007397	0	2	99	99	99	99	3000	2	3				0	0	99	1	99	0	0	1
204007508	0	2	99	99	99	99	3100	2	3				0	0	99	3	99
204007618	0	2	99	99	99	99	2500	2	3				0	0	99	1	99	0	0	1
204007665	0	2	99	99	99	99	3200	2	3				0	0	99	1	99	0	0	1
204007690	0	1	99	99	99	99	3000	2	3				0	0	99	1	99	0	0	1
204007779	0	2	99	99	99	99	3400	2	3				0	0	99	1	99	0	0	1
204007781	0	3	99	99	99	99	3300	2	3				0	0	99	1	99	0	0	1
204007786	0	2	99	99	99	99	3000	2	3				0	0	99	2	99	0	0	1
204007818	0	2	99	99	99	99	3200	2	3				0	0	99	1	99	0	0	1
204007892	0	1	99	99	99	99	3000	2	3				0	0	99	1	99	0	0	1
204008027	0	2	99	99	99	99	4300	3	3				0	0	99	1	99	0	0	1
204008047	0	1	99	99	99	99	3300	2	3				0	0	99	1	99	0	0	1
204008091	0	2	99	99	99	99	2700	2	3				0	0	99	1	99	0	0	1
204008119	0	2	99	99	99	99	3300	2	3				0	0	99	1	99	0	0	1
204008141	0	2	99	99	99	99	2900	2	3				0	0	99	3	99
204008172	0	2	99	99	99	99	3250	2	3				0	0	99	1	99	0	0	1
204008248	0	3	99	99	99	99	2500	2	3				0	0	99	3	99
204008249	0	2	99	99	99	99	2700	2	3				0	0	99	1	99	0	0	1
204008271	0	2	99	99	99	99	3400	2	3				0	0	99	3	99
204008280	0	2	99	99	99	99	2700	2	3				0	0	99	1	99	0	0	1
204008336	0	2	99	99	99	99	3750	3	3				0	0	99	1	99	0	0	1
204008338	0	2	99	99	99	99	3000	2	3				0	0	99	1	99	0	0	1
204008339	0	2	99	99	99	99	3000	2	3				0	0	99	1	99	0	0	1
204008343	0	2	99	99	99	99	2900	2	3				0	0	99	1	99	0	0	1
204008398	0	2	99	99	99	99	3500	2	3				0	0	99	3	99
204008440	0	2	99	99	99	99	1750	1	3				0	0	99	1	99	0	0	2
204008441	0	2	99	99	99	99	3200	2	3				0	0	99	1	99	0	0	1
204008453	0	2	99	99	99	99	3000	2	3				0	0	99	1	99	0	0	1
204008505	0	1	99	99	99	99	2800	2	3				0	0	99	1	99	0	0	1
204008535	0	2	99	99	99	99	2900	2	3				0	0	99	1	99	0	0	1
204008611	0	2	99	99	99	99	2900	2	3				0	0	99	1	99	0	0	1
204008653	0	2	99	99	99	99	3000	2	3				0	0	99	1	99	0	0	1
204008660	0	2	99	99	99	99	2700	2	3				0	0	99	1	99	0	0	1
204008692	0	2	99	99	99	99	3000	2	3				0	0	99	1	99	0	0	1
204008787	0	1	99	99	99	99	3000	2	3				0	0	99	1	99	0	0	1
204008790	0	2	99	99	99	99	2900	2	3				0	0	99	1	99	0	0	1
204008813	0	2	99	99	99	99	3700	3	3				0	0	99	1	99	0	0	1
204008854	0	1	99	99	99	99	3200	2	3				0	0	99	1	99	0	0	1
204008875	0	2	99	99	99	99	2900	2	3				0	0	99	3	99
204008878	0	2	99	99	99	99	3000	2	3				0	0	99	1	99	0	0	1
204008896	0	2	99	99	99	99	2800	2	3				0	0	99	1	99	0	0	1
204008902	0	1	99	99	99	99	3000	2	3				0	0	99	1	99	0	0	1
204008934	0	2	99	99	99	99	2500	2	3				0	0	99	3	99
204008937	0	2	99	99	99	99	2350	1	3				0	0	99	1	99	0	0	1
204008950	0	2	99	99	99	99	2900	2	3				0	0	99	1	99	0	0	1
204008969	0	2	99	99	99	99	2800	2	3				0	0	99	1	99	0	0	1
204009035	0	3	99	99	99	99	3700	3	3				0	0	99	3	99
204009058	0	2	99	99	99	99	3000	2	3				0	0	99	1	99	0	0	1
204009113	0	2	99	99	99	99	3500	2	3				0	0	99	1	99	0	0	1
204009115	0	2	99	99	99	99	2800	2	3				0	0	99	1	99	0	0	1
204009117	0	2	99	99	99	99	3000	2	3				0	0	99	1	99	0	0	1
204009118	0	2	99	99	99	99	2100	1	3				0	0	99	1	99	0	0	1
204009184	0	2	99	99	99	99	3500	2	3				0	0	99	1	99	0	0	1
204009227	0	2	99	99	99	99	3000	2	3				0	0	99	1	99	0	0	1
900084	0	2	3	0	99	99	3000	2	1				1	0	0	1	0	0	0	1
900158	0	2	3	99	99	99	3300	2	1				1	0	0	1	0	0	0	1
900166	0	2	2	0	99	99	2300	1	2				1	0	0	3	0
900174	0	2	2	0	99	99	3400	2	1				1	0	0	1	0	0	0	1
900239	0	2	3	0	99	99	3300	2	1				1	0	0	1	0	0	0	1
900240	0	2	3	99	99	99	3400	2	1				1	0	0	1	0	0	0	1
900246	0	2	2	99	99	99	9999	99	2				1	0	99	3	99
900276	0	2	2	99	99	99	9999	99	1				1	0	0	1	0	0	0	1
900272	0	2	2	0	99	99	3500	2	1				1	0	0	3	0
900319	0	2	2	99	99	99	2700	2	1				1	0	0	1	0	0	0	1
900321	0	2	3	99	99	99	2400	1	1				1	0	0	1	0	0	0	1
900322	0	2	2	0	99	99	3300	2	1				1	0	0	3	0
900334	0	2	2	0	99	99	3100	2	2				1	0	0	3	0
900347	0	2	3	99	99	99	3400	2	1				1	0	0	1	0	0	0	1
900353	0	2	3	0	99	99	2300	1	1				1	0	0	1	1	1	1	2
900366	0	2	2	0	99	99	3600	3	1				1	0	99	1	0	0	0	1
900413	0	3	3	0	99	99	3700	3	1				1	0	0	2	0	0	0	2
900431	0	2	3	0	99	99	3500	2	1				1	0	0	3	0
900441	0	1	2	0	99	99	2600	2	1				1	0	0	1	0	0	0	1
900458	0	2	3	99	99	99	2800	2	1				1	0	0	1	0	0	0	1
900514	0	2	2	0	99	99	2700	2	1				1	0	0	1	0	0	0	1
900521	0	1	2	1	99	99	1700	1	2				1	0	0	1	1	0	0	2
900524	0	2	3	0	99	99	3700	3	2				1	0	0	1	0	0	0	1
900541	0	2	2	99	99	99	2900	2	2				1	0	0	1	0	0	0	1
900548	0	2	2	99	99	99	2200	1	1				1	0	1	1	0	0	0	2
900580	0	2	3	0	99	99	3600	3	1				1	0	0	1	0	0	0	1
900593	0	2	2	0	99	99	3000	2	1				1	0	0	3	0
900634	0	2	3	99	99	99	2900	2	1				1	0	0	1	1	1	1	2
900637	0	2	3	0	99	99	2800	2	1				1	0	0	1	0	0	0	1
900662	0	2	2	99	99	99	3400	2	1				1	0	0	1	0	0	0	1
900732	0	1	2	99	99	99	3000	2	1				1	0	0	1	0	0	0	1
900787	0	3	3	1	99	99	1100	1	1				1	0	1	1	1	0	0	2
900814	0	3	3	0	99	99	3600	3	2				1	0	0	1	0	0	0	1
900826	0	2	3	99	99	99	3000	2	1				1	0	0	1	0	1	0	1
900909	0	2	2	99	99	99	2600	2	1				1	0	0	1	0	1	0	1
900947	0	2	2	99	99	99	9999	99	1				1	0	99	3	0
900949	0	2	2	1	99	99	2600	2	1				1	0	0	3	0
901015	0	2	2	99	99	99	2600	2	2				1	0	0	1	0	0	0	1
901018	0	2	3	99	99	99	3200	2	1				1	0	0	1	0	0	0	1
901043	0	2	2	99	99	99	3100	2	1				1	0	0	1	0	1	0	1
901054	0	2	2	0	99	99	4300	3	1				1	0	0	3	0
901071	0	2	2	99	99	99	3300	2	1				1	0	0	1	0	0	0	1
901101	0	2	3	0	99	99	2600	2	2				1	0	0	1	0	0	0	1
901158	0	2	3	99	99	99	9999	99	1				1	0	99	3	0
901129	0	2	3	99	99	99	2900	2	2				1	0	0	1	0	0	0	1
901187	0	2	3	99	99	99	4200	3	1				1	0	0	1	0	0	0	1
901192	0	2	3	0	99	99	2900	2	1				1	0	0	1	0	0	0	1
901211	0	2	3	1	99	99	3300	2	2				1	0	0	1	0	0	0	1
901242	0	1	2	99	99	99	2600	2	1				1	0	0	1	0	0	0	1
901266	0	2	3	99	99	99	4000	3	2				1	0	0	1	0	0	0	1
901290	0	2	3	0	99	99	3000	2	2				1	0	0	1	0	0	0	1
901310	0	1	2	0	99	99	2500	2	1				1	0	0	1	0	0	0	1
901318	0	3	3	99	99	99	2700	2	2				1	0	0	1	0	0	0	1
901382	0	2	2	0	99	99	3100	2	2				1	0	99	1	0	0	0	1
900742	0	2	2	0	99	99	3200	2	2				1	0	0	1	0	0	0	1
901469	0	2	2	99	99	99	2400	1	1				1	0	0	1	0	0	0	1
901519	0	1	2	99	99	99	3400	2	1				1	0	0	1	0	0	0	1
901524	0	2	3	99	99	99	2800	2	2				1	0	0	1	0	0	0	1
901539	0	2	3	99	99	99	1600	1	2				1	0	0	1	1	1	0	3
901589	0	2	2	99	99	99	2600	2	2				1	0	0	1	0	0	0	1
901627	0	2	2	0	99	99	3000	2	2				1	0	0	1	0	0	0	1
901665	0	2	2	0	99	99	2700	2	1				1	0	0	1	0	0	0	1
901718	0	2	3	0	99	99	3000	2	1				1	0	0	1	0	0	0	1
901756	0	2	3	0	99	99	2300	1	1				1	0	0	1	99	0	0	1
903482	0	2	3	99	99	99	3000	2	1				1	0	0	1	0	0	0	1
903488	0	2	3	99	99	99	2800	2	2				1	0	0	1	0	0	0	1
901859	0	2	2	0	99	99	3400	2	1				1	0	0	1	0	0	0	1
901891	0	2	2	0	99	99	3100	2	1				1	0	0	1	0	0	0	1
902096	0	2	3	99	99	99	3200	2	1				1	0	0	1	0	0	0	1
902118	0	2	2	99	99	99	2800	2	1				1	0	0	1	0	0	0	1
902120	0	2	3	0	99	99	3100	2	1				1	0	0	1	0	0	0	1
902125	0	2	2	0	99	99	3400	2	1				1	0	0	1	0	0	0	1
902131	0	2	3	99	99	99	2800	2	1				1	0	0	1	0	1	0	1
902149	0	2	3	99	99	99	2900	2	1				1	0	0	1	0	1	0	1
902158	0	2	2	0	99	99	2500	2	1				1	0	0	1	0	0	0	1
902163	0	2	2	0	99	99	3700	3	2	60	94		1	1	0	3	0
902202	0	2	3	99	99	99	3400	2	1				1	0	0	1	0	0	0	1
902271	0	2	3	99	99	99	3600	3	1				1	0	0	2	0	0	0	2
902354	0	2	3	0	99	99	3300	2	1				1	0	0	1	0	0	0	1
902358	0	2	3	99	99	99	3000	2	1				1	0	0	1	0	0	0	1
902362	0	1	2	0	99	99	2900	2	1				1	0	0	1	0	0	0	1
902388	0	1	2	99	99	99	3400	2	1				1	0	0	1	0	0	0	1
902423	0	2	2	0	99	99	2700	2	2				1	0	0	3	1
902439	0	2	2	0	99	99	3100	2	1				1	0	0	1	0	0	0	1
902625	0	2	3	99	99	99	3100	2	1				1	0	0	1	0	0	0	1
902664	0	2	3	0	99	99	3000	2	1				1	0	0	1	0	0	0	1
902690	0	2	3	99	99	99	9999	99	2				1	0	0	1	0	0	0	1
902835	0	2	2	0	99	99	2700	2	2				1	0	0	3	0
902859	0	1	2	0	99	99	2800	2	1				1	0	0	1	0	0	0	1
902924	0	2	3	99	99	99	3200	2	2				1	0	0	1	0	0	0	1
902931	0	2	3	99	99	99	2600	2	1				1	0	0	1	0	0	0	1
902973	0	2	2	0	99	99	2900	2	2				1	0	99	1	0	0	0	1
902986	0	1	2	0	99	99	3200	2	1				1	0	0	1	0	0	0	1
903031	0	1	2	99	99	99	3600	3	2				1	0	0	1	0	0	0	1
903087	0	2	3	99	99	99	3100	2	1				1	0	0	1	0	0	0	1
903092	0	2	3	0	99	99	2800	2	2				1	0	0	1	0	0	0	1
903093	0	1	2	1	99	99	2300	1	1				1	0	0	1	0	0	0	1
903102	0	2	2	99	99	99	9999	99	2				1	0	0	1	1	1	1	3
903104	0	1	2	0	99	99	3200	2	2				1	0	99	1	0	0	0	1
903127	0	2	2	99	99	99	3000	2	2				1	0	0	1	0	0	0	1
903143	0	2	2	0	99	99	3100	2	2				1	0	0	1	0	0	0	1
903185	0	2	3	0	99	99	2700	2	2				1	0	0	1	0	0	0	1
903212	0	2	2	99	99	99	3000	2	1				1	0	0	1	0	0	0	1
903218	0	1	2	99	99	99	2900	2	1				1	0	0	1	0	0	0	1
903252	0	1	2	99	99	99	2500	2	1				1	0	0	1	0	0	0	1
903467	0	2	2	99	99	99	9999	99	2				1	1	99	3	99
903274	0	1	1	99	99	99	9999	99	2				1	0	0	1	99	0	0	1
903301	0	2	3	99	99	99	3600	3	2				1	0	0	1	0	0	0	1
903314	0	2	3	99	99	99	3800	3	2				1	0	0	1	0	0	0	1
903438	0	1	2	0	99	99	3500	2	2				1	0	0	1	0	0	0	1
903371	0	2	2	99	99	99	1400	1	2				1	0	0	1	0	0	0	1
903383	0	2	3	0	99	99	3200	2	2				1	0	0	1	0	0	0	1
903386	0	2	3	0	99	99	2700	2	2				1	0	0	1	1	1	0	3
903510	0	2	2	0	99	99	2800	2	2				1	0	0	1	0	0	0	1
903402	0	2	3	0	99	99	3700	3	1				1	0	0	1	0	0	0	1
903405	0	2	3	1	99	99	3100	2	2				1	0	0	1	0	0	0	1
903440	0	2	3	99	99	99	9999	99	2				1	0	0	1	0	0	0	1
903462	0	2	2	99	99	99	2900	2	2				1	0	0	1	0	0	0	1
903551	0	2	3	99	99	99	3100	2	2				1	0	0	1	0	0	0	1
903552	0	2	3	99	99	99	3000	2	2				1	0	0	1	0	0	0	1
903557	0	2	3	99	99	99	3200	2	1				1	0	0	1	0	0	0	1
903609	0	2	2	0	99	99	3600	3	2				1	0	0	1	0	0	0	2
903629	0	2	3	99	99	99	3400	2	2				1	0	0	1	0	0	0	1
903652	0	2	2	99	99	99	3400	2	1				1	0	0	1	0	0	0	1
903740	0	2	3	99	99	99	9999	99	2				1	0	99	3	99
903772	0	2	3	99	99	99	9999	99	2				1	0	0	1	0	0	0	1
903750	0	3	2	0	99	99	2300	1	1				1	0	0	1	0	0	0	1
903776	0	2	3	99	99	99	2700	2	1				1	0	0	1	0	0	0	1
903784	0	2	3	0	99	99	2800	2	2				1	0	0	1	0	0	0	1
903801	0	2	3	99	99	99	3800	3	2				1	0	0	1	0	0	0	1
903849	0	2	3	99	99	99	3300	2	2				1	0	0	1	0	0	0	1
903851	0	1	2	1	99	99	1000	1	2				1	0	0	1	1	0	0	1
903857	0	2	3	99	99	99	9999	99	1				1	0	99	3	99
903865	0	1	3	0	99	99	3500	2	2				1	0	0	1	0	0	0	1
903900	0	2	3	0	99	99	3100	2	2				1	0	0	1	0	0	0	1
903914	0	2	3	99	99	99	2900	2	2				1	0	0	1	0	0	0	1
903932	0	2	3	99	99	99	9999	99	2				1	0	0	1	0	0	0	1
903944	0	2	3	99	99	99	9999	99	2				1	0	0	1	0	0	0	1
903970	0	2	2	99	99	99	9999	99	2				1	0	0	1	0	0	0	1
903995	0	2	2	99	99	99	3200	2	2				1	0	0	1	0	0	0	1
904023	0	2	3	99	99	99	2700	2	2				1	0	0	1	0	0	0	1
904033	0	2	3	0	99	99	2700	2	1				1	0	0	1	0	0	0	1
904080	0	2	3	99	99	99	2900	2	2				1	0	0	1	0	0	0	1
904083	0	2	3	99	99	99	2700	2	2				1	0	0	1	0	0	0	1
904116	0	2	3	99	99	99	9999	99	2				1	0	0	1	0	0	0	1
904146	0	2	3	99	99	99	9999	99	2				1	0	0	1	0	0	0	1
904195	0	3	2	99	99	99	1400	1	1				1	0	0	1	1	1	1	2
904220	0	1	2	0	99	99	2700	2	2				1	0	0	1	0	0	0	1
904266	0	2	2	0	99	99	2400	1	2				1	0	0	1	0	0	0	1
904278	0	2	2	99	99	99	3200	2	2				1	0	0	1	0	0	0	1
904291	0	2	2	99	99	99	9999	99	2				1	0	99	3	0
904735	0	2	2	99	99	99	9999	99	2				1	0	0	1	99	0	0	1
904736	0	2	3	99	99	99	9999	99	2				1	0	0	1	99	0	0	1
904370	0	1	1	99	99	99	9999	99	1				1	0	99	3	0
904518	0	2	3	99	99	99	9999	99	2				1	0	0	1	99	0	0	1
904743	0	2	3	99	99	99	9999	99	2				1	0	0	1	99	0	0	1
904409	0	3	3	99	99	99	3500	2	1				1	0	0	1	0	1	1	1
904453	0	2	3	99	99	99	9999	99	2				1	0	0	1	99	0	0	1
904768	0	2	3	99	99	99	3700	3	2				1	0	0	1	0	0	0	1
904397	0	2	3	0	99	99	3700	3	2				1	0	0	1	0	0	0	1
904400	0	2	2	99	99	99	2000	1	2				1	0	0	1	0	0	0	1
904436	0	3	3	99	99	99	9999	99	2				1	0	99	3	0
904490	0	2	3	99	99	99	9999	99	1				1	0	99	3	0
904458	0	2	2	0	99	99	3600	3	2				1	0	0	1	0	0	0	1
904491	0	2	3	99	99	99	4200	3	2				1	0	0	1	0	0	0	1
904564	0	2	3	0	99	99	3200	2	2				1	0	0	1	0	0	0	1
904578	0	2	2	0	99	99	1900	1	2				1	0	0	1	0	0	0	1
904640	0	3	3	99	99	99	3200	2	1				1	0	0	1	0	0	0	1
904653	0	2	1	99	99	99	9999	99	2				1	0	0	1	0	0	0	1
904654	0	2	2	0	99	99	2600	2	2				1	0	99	1	0	0	0	1
904711	0	2	2	99	99	99	9999	99	2				1	0	99	3	0
904724	0	2	3	99	99	99	9999	99	2				1	0	0	1	0	0	0	1
904731	0	2	3	99	99	99	1800	1	2				1	0	0	1	0	0	0	1
90370238835	0	2	2	0	99	99	2900	2	1				1	0	0	1	0	0	0	1
92509294918	0	2	3	0	99	99	3900	3	1				1	0	0	1	0	1	0	2
94971789939	0	2	2	0	99	99	2500	2	1				1	0	0	1	0	0	0	1
96202944448	0	2	2	0	99	99	3000	2	1				1	0	0	1	0	0	0	1
98643967084	0	2	2	0	99	99	2800	2	2				1	0	0	1	0	0	0	1
90455698362	0	2	3	99	99	99	9999	99	1				1	0	0	1	99	0	0	1
97133079985	0	2	2	99	99	99	9999	99	2				1	0	0	1	99	0	0	1
92635131286	0	2	2	99	99	99	9999	99	2				1	0	0	1	0	0	0	1
91421028899	0	2	3	99	99	99	9999	99	2				1	0	99	3	0
90251522641	0	2	2	99	99	99	9999	99	1				1	0	0	1	99	0	0	1
96949976770	0	2	3	99	99	99	9999	99	1				1	0	99	1	99	0	0	1
94778498584	0	2	2	99	99	99	9999	99	1				1	0	0	1	99	0	0	1
98811652710	0	2	3	99	99	99	2600	2	1				1	0	0	1	0	0	0	1
98120601362	0	2	3	99	99	99	9999	99	1				1	0	0	1	99	0	0	1
95706889160	0	2	3	99	99	99	2900	2	2				1	0	0	1	0	0	0	1
96811720253	0	2	2	99	99	99	3200	2	1				1	0	0	1	0	0	0	1
90002746917	0	2	2	99	99	99	3300	2	2	95	175		1	1	0	1	0	0	0	1
90930559414	0	2	3	0	99	99	3400	2	1				1	0	0	2	1	0	0	2
92203059905	0	2	3	99	99	99	9999	99	1				1	0	0	1	99	0	0	1
99058683856	0	2	3	99	99	99	9999	99	1				1	0	0	1	99	0	0	1
91223569303	0	2	1	99	99	99	9999	99	1				1	0	0	1	99	0	0	1
94400370975	0	2	2	99	99	99	2700	2	1	204	4		1	1	0	1	0	0	0	1
90985827225	0	2	3	99	99	99	9999	99	1				1	0	99	3	0
90711697715	0	2	3	0	99	99	3900	3	2				1	0	99	1	0	0	0	1
98644457038	0	2	2	99	99	99	9999	99	1				1	0	99	3	1
92395303624	0	2	3	0	99	99	3600	3	2				1	0	0	1	0	0	0	1
98462427142	0	2	3	0	99	99	3500	2	2				1	0	0	1	0	1	0	1
92913464885	0	2	3	99	99	99	9999	99	2				1	0	0	1	99	0	0	1
91566403972	0	2	2	99	99	99	3600	3	1				1	0	0	1	0	1	0	1
93606144085	0	1	2	0	99	99	2400	1	2				1	0	0	1	0	1	0	1
95572649566	0	2	3	0	99	99	3200	2	1				1	0	0	1	0	0	0	1
90541084351	0	2	3	0	99	99	3100	2	1				1	0	0	1	0	0	0	1
96076517353	0	2	2	0	99	99	2300	1	1				1	0	0	1	0	0	0	1
96481533238	0	2	2	0	99	99	2500	2	1				1	0	0	1	0	0	0	1
97180993003	0	2	3	0	99	99	2800	2	2				1	0	0	1	0	0	0	1
93374706160	0	2	3	0	99	99	3300	2	1				1	0	0	1	0	0	0	1
96461597915	0	2	3	0	99	99	3600	3	2				1	0	0	1	0	0	0	1
93181137661	0	2	2	99	99	99	9999	99	1			173	1	1	99	3	0
97122995146	0	2	1	99	99	99	9999	99	1				1	1	99	3	0
97721909174	0	2	3	99	99	99	9999	99	1				1	0	99	3	0
96605757922	0	2	1	99	99	99	9999	99	1				1	0	0	1	99	1	0	1
98035505799	0	2	2	0	99	99	3300	2	1				1	0	0	1	0	0	0	1
91735993593	0	2	2	99	99	99	9999	99	1				1	0	0	1	0	0	0	1
94356125376	0	2	2	99	99	99	9999	99	1				1	0	0	1	99	0	0	1
94581880733	0	1	1	99	99	99	9999	99	1				1	0	0	1	0	0	0	1
94957582245	0	2	2	99	99	99	9999	99	1			114	1	1	99	3	99
91866331153	0	2	2	99	99	99	9999	99	1				1	0	0	1	99	0	0	1
95834853695	0	2	2	99	99	99	9999	99	2				1	0	0	1	0	0	0	1
97604653007	0	2	3	99	99	99	9999	99	1				1	1	0	1	99	0	0	1
90027460901	0	2	2	99	99	99	9999	99	1				1	0	99	3	0
90593938076	0	2	3	0	99	99	2700	2	2				1	0	0	1	0	0	0	1
93038295698	0	2	3	99	99	99	9999	99	1				1	0	0	1	1	1	1	3
90436384846	0	2	3	0	99	99	3400	2	2				1	0	0	1	0	0	0	1
99140860518	0	2	3	0	99	99	2900	2	1				1	0	0	1	0	0	0	1
92221793804	0	2	3	0	99	99	3300	2	1				1	0	0	1	0	0	0	1
90291012328	0	2	2	0	99	99	2000	1	2				1	0	0	1	0	1	0	1
91287748627	0	2	3	99	99	99	9999	99	1				1	0	0	1	0	0	0	1
91948205075	0	2	2	99	99	99	9999	99	2				1	0	99	3	0
91885199187	0	2	3	0	99	99	2800	2	1				1	0	0	1	0	0	0	1
99260315855	0	2	3	99	99	99	9999	99	1				1	0	0	1	0	0	0	1
93256122953	0	2	3	99	99	99	9999	99	1				1	0	0	1	0	0	0	1
96128533448	0	2	2	99	99	99	9999	99	1				1	0	0	1	0	0	0	1
91365944912	0	2	3	99	99	99	9999	99	1				1	0	0	1	0	0	0	1
92034429675	0	1	1	99	99	99	9999	99	1				1	0	0	1	99	0	0	1
93023947855	0	2	1	99	99	99	9999	99	1			243	1	1	0	1	0	0	0	1
93229365783	0	3	3	99	99	99	9999	99	1				1	0	0	1	0	0	0	1
93451948410	0	2	2	99	99	99	9999	99	1				1	0	99	3	0
93898653509	0	1	1	99	99	99	9999	99	1				1	0	0	1	99	0	0	1
94514118842	0	1	1	99	99	99	9999	99	1				1	0	0	1	99	0	0	1
95726107673	0	2	2	99	99	99	9999	99	1				1	1	0	1	0	0	0	1
99503492669	0	1	1	99	99	99	9999	99	1				1	0	0	1	0	0	0	1
98692438446	0	2	2	0	99	99	3300	2	1				1	0	0	1	0	0	0	1
94562572520	0	1	2	0	99	99	2700	2	1				1	0	0	1	0	0	0	1
99649628529	0	2	3	0	99	99	3200	2	1				1	0	0	1	0	0	0	1
94692042556	0	2	2	0	99	99	2100	1	1				1	0	0	1	0	0	0	2
98513915562	0	2	2	99	99	99	9999	99	2				1	0	99	3	99
99918945643	0	2	3	0	99	99	4000	3	1				1	0	0	1	0	0	0	1
90423709698	0	2	3	0	99	99	3100	2	3				0	0	0	1	0	0	0	1
91284805547	0	2	3	99	99	99	9999	99	1				1	0	0	1	99	0	0	1
92357058290	0	2	2	99	99	99	9999	99	2				1	0	0	1	99	0	0	1
92524288952	0	2	3	99	99	99	9999	99	2				1	0	0	1	99	0	0	1
93131339826	0	2	2	99	99	99	9999	99	1				1	0	0	1	99	0	0	1
93732550920	0	2	3	99	99	99	9999	99	1				1	0	0	1	0	0	0	1
93883887705	0	2	1	99	99	99	9999	99	1				1	0	0	1	99	0	0	1
96461107744	0	2	3	99	99	99	9999	99	2				1	0	0	1	0	0	0	1
96711012002	0	2	2	99	99	99	9999	99	1				1	0	0	1	99	0	0	1
91101708471	0	2	1	99	99	99	9999	99	1				1	0	0	1	0	0	0	1
91112436843	0	2	3	99	99	99	9999	99	1				1	0	0	1	99	0	0	1
91591133194	0	2	2	99	99	99	9999	99	1				1	0	0	1	99	0	0	1
91919326634	0	2	2	99	99	99	9999	99	1				1	0	0	1	0	0	0	1
92578549640	0	2	3	99	99	99	9999	99	1				1	0	0	1	0	0	0	1
92682510609	0	2	3	99	99	99	9999	99	1				1	0	0	1	0	0	0	1
95423911541	0	2	2	99	99	99	9999	99	1				1	0	0	1	99	0	0	1
96363516461	0	2	2	99	99	99	9999	99	2				1	0	0	1	99	0	0	1
97388972338	0	2	2	99	99	99	9999	99	1				1	0	0	1	0	0	0	1
97641951388	0	2	3	99	99	99	9999	99	1				1	0	0	1	0	0	0	1
97644026926	0	2	1	99	99	99	9999	99	1				1	0	0	1	99	0	0	1
99011082808	0	2	2	0	99	99	3000	2	1				1	0	0	1	0	1	0	1
96566968350	0	2	2	0	99	99	2800	2	1				1	0	0	1	0	0	0	1
99319934472	0	1	2	1	99	99	2100	1	1				1	0	0	1	1	1	1	2
96131372256	0	2	3	0	99	99	3400	2	1				1	0	0	1	0	0	0	1
97046533334	0	2	2	99	99	99	9999	99	1				1	1	99	3	0
96500861487	0	2	2	99	99	99	9999	99	1				1	0	0	1	99	0	0	1
98669943239	0	2	2	99	99	99	9999	99	1				1	0	0	1	0	0	0	1
91578660449	0	2	2	99	99	99	9999	99	1				1	0	0	1	99	0	0	1
96072822288	0	1	1	99	99	99	9999	99	1				1	0	0	1	0	0	0	1
99170783475	0	2	2	99	99	99	9999	99	1				1	0	0	1	0	0	0	1
91211114921	0	2	2	99	99	99	9999	99	1				1	0	0	1	0	0	0	1
91316994040	0	2	3	99	99	99	9999	99	1				1	0	0	1	0	0	0	1
93160013077	0	2	2	99	99	99	9999	99	1				1	1	0	1	0	0	0	1
95840369284	0	2	2	99	99	99	9999	99	1				1	0	0	1	0	0	0	1
96162722281	0	2	2	99	99	99	9999	99	1				1	0	0	1	0	0	0	1
97587673159	0	2	1	99	99	99	9999	99	1				1	0	0	1	99	0	0	1
97722139370	0	2	3	99	99	99	9999	99	1				1	0	0	1	99	0	0	1
99513021512	0	2	2	99	99	99	9999	99	1				1	1	0	1	99	0	0	1
92806888572	0	2	3	1	99	99	4000	3	1				1	0	1	2	0	1	0	2
96024784578	0	3	3	1	99	99	2800	2	1	70	28		1	1	0	1	0	0	0	1
92368953310	0	2	3	0	99	99	3000	2	1				1	0	0	1	0	0	0	1
93563707585	0	2	1	99	99	99	9999	99	1				1	0	0	1	0	0	0	1
95539064821	0	2	2	99	99	99	9999	99	2				1	0	0	1	0	0	0	1
99776417137	0	3	3	0	99	99	3600	3	1				1	0	0	1	1	1	1	2
99834649193	0	2	3	0	99	99	3100	2	1				1	0	0	1	0	0	0	1
90285073604	0	2	1	99	99	99	9999	99	1				1	0	0	1	99	0	0	1
91270199226	0	2	3	99	99	99	9999	99	2				1	0	0	1	99	0	0	1
93354768034	0	2	3	99	99	99	9999	99	1				1	0	99	2	99	0	0	2
95624815693	0	2	2	99	99	99	9999	99	1				1	0	0	1	99	0	0	1
96505254669	0	2	2	0	99	99	2600	2	1				1	0	0	1	0	0	0	1
96691151750	0	2	3	99	99	99	9999	99	1				1	0	0	1	0	0	0	1
96822765856	0	2	3	99	99	99	9999	99	1				1	0	0	1	0	0	0	1
90458154282	0	2	1	99	99	99	9999	99	1				1	0	0	1	99	0	0	1
91490618949	0	2	3	99	99	99	9999	99	1				1	0	0	1	0	0	0	1
91619397400	0	1	1	99	99	99	9999	99	3				0	0	0	1	99	0	0	1
91876562181	0	2	2	99	99	99	9999	99	1				1	0	0	1	99	0	0	1
91904540682	0	2	2	99	99	99	9999	99	1				1	0	0	1	0	0	0	1
92373824542	0	2	2	99	99	99	9999	99	1				1	1	0	1	99	0	0	1
95093526661	0	2	2	99	99	99	9999	99	1				1	0	0	1	0	0	0	1
96147236570	0	2	2	99	99	99	9999	99	1				1	0	0	1	99	0	0	1
97288301414	0	3	3	99	99	99	9999	99	3				0	0	99	3	0
90797494460	0	2	2	99	99	99	9999	99	1				1	0	99	3	0
96755716822	0	2	2	99	99	99	9999	99	1				1	0	99	3	0
91574511451	0	2	3	99	99	99	9999	99	2				1	0	99	3	0
95059039787	0	2	2	99	99	99	9999	99	1			371	1	1	99	3	0
204006706	0	2	99	99	38	0	2600	2	3				0	0	99	1	99	0	0	1
204006708	0	2	99	99	39	0	3300	2	3				0	0	99	1	99	0	0	1
204006710	0	2	99	99	41	0	3500	2	3				0	0	99	1	99	0	0	1
204006711	0	2	99	99	39	0	3500	2	3				0	0	99	1	99	0	0	1
204006713	0	2	99	99	41	0	3500	2	3				0	0	99	1	99	0	0	1
204006714	0	2	99	99	38	0	3000	2	3				0	0	99	1	99	0	0	1
204006716	0	2	99	99	40	0	3000	2	3				0	0	99	1	99	0	0	1
204006722	0	2	99	99	37	0	3350	2	3				0	0	99	1	99	0	0	1
204006723	0	2	99	99	37	0	2750	2	3				0	0	99	1	99	0	0	1
204006724	0	2	99	99	39	0	2800	2	3				0	0	99	1	99	0	0	1
204006725	0	1	99	99	38	0	3000	2	3				0	0	99	1	99	0	0	1
204006730	0	2	99	99	40	0	3250	2	3				0	0	99	1	99	0	0	1
204006733	0	3	99	99	39	0	3500	2	3				0	0	99	1	99	0	0	1
204006734	0	2	99	99	38	0	2400	1	3				0	0	99	3	99
204006735	0	1	99	99	38	0	2800	2	3				0	0	99	3	99
204006736	0	2	99	99	40	0	3000	2	3				0	0	99	1	99	0	0	1
204006737	0	2	99	99	38	0	3250	2	3				0	0	99	1	99	0	0	1
204006738	0	2	99	99	38	0	3250	2	3				0	0	99	1	99	0	0	1
204006739	0	2	99	99	39	0	2850	2	3				0	0	99	1	99	0	0	1
204006740	0	2	99	99	39	0	2800	2	3				0	0	99	1	99	0	0	1
204006742	0	1	99	99	41	0	3000	2	3				0	0	99	3	99
204006743	0	2	99	99	39	0	3250	2	3				0	0	99	1	99	0	0	1
204006744	0	2	99	99	39	0	3000	2	3				0	0	99	2	99	0	0	1
204006745	0	2	99	99	39	0	3200	2	3				0	0	99	1	99	0	0	1
204006747	0	2	99	99	39	0	3200	2	3				0	0	99	1	99	0	0	1
204006748	0	2	99	99	40	0	2750	2	3				0	0	99	1	99	0	0	1
204006751	0	2	99	99	39	0	3000	2	3				0	0	99	3	99
204006752	0	2	99	99	40	0	3100	2	3				0	0	99	1	99	0	0	1
204006753	0	2	99	99	39	0	2750	2	3				0	0	99	1	99	0	0	1
204006754	0	2	99	99	39	0	2600	2	3				0	0	99	1	99	0	0	1
204006755	0	2	99	99	40	0	3800	3	3				0	0	99	1	99	0	0	1
204006757	0	2	99	99	38	0	2900	2	3				0	0	99	1	99	0	0	1
204006759	0	2	99	99	40	0	3200	2	3				0	0	99	1	99	0	0	1
204006761	0	2	99	99	39	0	3400	2	3				0	0	99	1	99	0	0	1
204006762	0	1	99	99	39	0	3200	2	3				0	0	99	1	99	0	0	1
204006763	0	1	99	99	39	0	2400	1	3				0	0	99	1	99	0	0	1
204006764	0	2	99	99	39	0	3250	2	3				0	0	99	1	99	0	0	1
204006765	0	2	99	99	40	0	3500	2	3				0	0	99	1	99	0	0	1
204006766	0	2	99	99	38	0	2900	2	3				0	0	99	1	99	0	0	1
204006768	0	2	99	99	40	0	3100	2	3				0	0	99	1	99	0	0	1
204006767	0	2	99	99	38	0	3250	2	3				0	0	99	1	99	0	0	1
204006770	0	2	99	99	38	0	3500	2	3				0	0	99	1	99	0	0	1
204006771	0	2	99	99	40	0	2600	2	3				0	0	99	1	99	0	0	1
204006772	0	2	99	99	40	0	3100	2	3				0	0	99	1	99	0	0	1
204006773	0	2	99	99	39	0	3500	2	3				0	0	99	1	99	0	0	1
204006775	0	2	99	99	39	0	3500	2	3				0	0	99	3	99
204006776	0	2	99	99	38	0	3750	3	3				0	0	99	1	99	0	0	1
204006779	0	2	99	99	40	0	3500	2	3				0	0	99	1	99	0	0	1
204006781	0	1	99	99	40	0	3250	2	3				0	0	99	1	99	0	0	1
204006783	0	2	99	99	40	0	2750	2	3				0	0	99	1	99	1	0	1
204006784	0	2	99	99	39	0	3100	2	3				0	0	99	1	99	0	0	1
204006785	0	2	99	99	40	0	3500	2	3				0	0	99	1	99	0	0	1
204006786	0	2	99	99	40	0	3500	2	3				0	0	99	1	99	0	0	1
204006787	0	2	99	99	38	0	3250	2	3				0	0	99	1	99	0	0	1
204006789	0	2	99	99	38	0	2750	2	3				0	0	99	1	99	0	0	1
204006790	0	2	99	99	39	0	3000	2	3				0	0	99	1	99	0	0	1
204006793	0	2	99	99	40	0	2600	2	3				0	0	99	3	99
204006792	0	2	99	99	39	0	2500	2	3				0	0	99	1	99	0	0	1
204006794	0	1	99	99	39	0	2750	2	3				0	0	99	1	99	0	0	1
204006800	0	2	99	99	38	0	3400	2	3				0	0	99	1	99	0	0	1
204006802	0	2	99	99	37	0	2500	2	3				0	0	99	1	99	0	0	1
204006805	0	2	99	99	40	0	3300	2	3				0	0	99	1	99	0	0	1
204006806	0	2	99	99	40	0	3100	2	3				0	0	99	1	99	0	0	1
204006807	0	2	99	99	40	0	3250	2	3				0	0	99	1	1	1	0	3
204006808	0	2	99	99	40	0	4100	3	3				0	0	99	1	99	0	0	1
204006809	0	2	99	99	38	0	3000	2	3				0	0	99	1	99	0	0	1
204006810	0	2	99	99	42	0	3200	2	3				0	0	99	1	99	0	0	1
204006811	0	2	99	99	38	0	3500	2	3				0	0	99	1	99	0	0	1
204006812	0	2	99	99	37	0	2200	1	3				0	0	99	1	99	0	0	1
204006813	0	2	99	99	40	0	3300	2	3				0	0	99	1	99	0	0	1
204006815	0	2	99	99	38	0	3100	2	3				0	0	99	1	99	0	0	1
204006816	0	1	99	99	39	0	3250	2	3				0	0	99	1	99	0	0	1
204006819	0	2	99	99	40	0	3400	2	3				0	0	99	3	99
204007470	0	2	99	99	41	0	3500	2	3				0	0	99	1	99	0	0	1
204006826	0	2	99	99	39	0	3500	2	3				0	0	99	1	99	0	0	1
204006828	0	1	99	99	40	0	3000	2	3				0	0	99	1	99	0	0	1
204006830	0	2	99	99	40	0	3200	2	3				0	0	99	3	99
204006832	0	2	99	99	40	0	3300	2	3				0	0	99	3	99
204006833	0	2	99	99	38	0	2900	2	3				0	0	99	3	99
204006834	0	2	99	99	37	0	3000	2	3				0	0	99	3	99
204006838	0	2	99	99	38	0	3400	2	3				0	0	99	3	99
204006839	0	3	99	99	40	0	3300	2	3				0	0	99	3	99
204006842	0	2	99	99	39	0	2500	2	3				0	0	99	3	99
204006843	0	1	99	99	39	0	2500	2	3				0	0	99	1	99	0	0	1
204006827	0	2	99	99	38	0	2400	1	3				0	0	99	1	99	0	0	1
204006844	0	2	99	99	38	0	3250	2	3				0	0	99	1	99	0	0	1
204006854	0	2	99	99	42	0	2750	2	3				0	0	99	1	99	0	0	1
204006858	0	2	99	99	39	0	3000	2	3				0	0	99	3	99
204006865	0	2	99	99	38	0	3300	2	3				0	0	99	2	99	0	0	1
204006853	0	2	99	99	39	0	2800	2	3				0	0	99	3	99
204006868	0	2	99	99	39	0	3200	2	3				0	0	99	1	99	0	0	1
204006869	0	2	99	99	41	0	3100	2	3				0	0	99	1	99	0	0	1
204006870	0	2	99	99	40	0	2000	1	3				0	0	99	1	99	0	0	1
204006872	0	2	99	99	38	0	2800	2	3				0	0	99	1	99	0	0	1
204006873	0	2	99	99	40	0	3200	2	3				0	0	99	1	99	0	0	1
204006874	0	2	99	99	40	0	4200	3	3				0	0	99	1	99	0	0	1
204006875	0	2	99	99	39	0	2700	2	3				0	0	99	1	99	0	0	1
204006876	0	2	99	99	38	0	3400	2	3				0	0	99	1	99	0	0	1
204006877	0	2	99	99	39	0	3650	3	3				0	0	99	1	99	0	0	1
204006878	0	1	99	99	40	0	3100	2	3				0	0	99	1	99	0	0	1
204006879	0	2	99	99	38	0	3200	2	3				0	0	99	1	99	0	0	1
204006880	0	1	99	99	39	0	3500	2	3				0	0	99	1	99	0	0	2
204006881	0	2	99	99	39	0	3500	2	3				0	0	99	1	99	0	0	1
204006883	0	2	99	99	38	0	2600	2	3				0	0	99	1	99	0	0	1
204006884	0	2	99	99	39	0	3200	2	3				0	0	99	1	99	0	0	1
204006885	0	2	99	99	39	0	3500	2	3				0	0	99	1	99	0	0	1
204006886	0	2	99	99	38	0	2900	2	3				0	0	99	1	99	0	0	1
204006887	0	2	99	99	39	0	3800	3	3				0	0	99	1	99	0	0	1
204006889	0	1	99	99	38	0	2800	2	3				0	0	99	1	99	0	0	1
204006890	0	1	99	99	37	0	2500	2	3				0	0	99	1	99	0	0	1
204006891	0	2	99	99	37	0	2750	2	3				0	0	99	1	99	0	0	1
204006892	0	2	99	99	40	0	2500	2	3				0	0	99	1	99	0	0	1
204006893	0	2	99	99	41	0	3000	2	3				0	0	99	2	99	0	0	1
204006894	0	1	99	99	41	0	2500	2	3				0	0	99	1	99	0	0	1
204006895	0	2	99	99	38	0	2800	2	3				0	0	99	1	99	0	0	1
204006896	0	2	99	99	40	0	2750	2	3				0	0	99	1	99	0	0	1
204006897	0	1	99	99	40	0	3400	2	3				0	0	99	1	99	0	0	1
204006898	0	3	99	99	39	0	2400	1	3				0	0	99	1	99	0	0	1
204006899	0	1	99	99	41	0	3000	2	3				0	0	99	3	99
204006900	0	2	99	99	39	0	2600	2	3				0	0	99	3	99
204006901	0	2	99	99	37	0	3200	2	3				0	0	99	3	99
204006902	0	2	99	99	39	0	2900	2	3				0	0	99	3	99
204006903	0	2	99	99	39	0	3000	2	3				0	0	99	1	99	0	0	1
204006904	0	2	99	99	41	0	3600	3	3				0	0	99	1	99	0	0	1
204006905	0	2	99	99	38	0	2000	1	3				0	0	99	1	99	0	0	1
204006906	0	2	99	99	41	0	3000	2	3				0	0	99	3	99
204006907	0	2	99	99	38	0	3600	3	3				0	0	99	1	99	0	0	1
204006908	0	2	99	99	41	0	3400	2	3				0	0	99	1	99	0	0	1
204006909	0	2	99	99	39	0	3300	2	3				0	0	99	1	99	0	0	1
204006910	0	2	99	99	40	0	2800	2	3				0	0	99	1	99	0	0	1
204006911	0	2	99	99	40	0	2600	2	3				0	0	99	1	99	0	0	1
204006912	0	2	99	99	38	0	3400	2	3				0	0	99	1	99	0	0	1
204006913	0	2	99	99	40	0	2500	2	3				0	0	99	1	99	0	0	3
204006915	0	2	99	99	39	0	3000	2	3				0	0	99	1	99	0	0	1
204006916	0	2	99	99	38	0	3500	2	3				0	0	99	1	99	0	0	1
204006791	0	2	99	99	40	0	3400	2	3				0	0	99	2	99	0	0	1
204006799	0	2	99	99	39	0	3400	2	3				0	0	99	3	99
204006917	0	2	99	99	39	0	3400	2	3				0	0	99	1	99	0	0	1
204006918	0	2	99	99	40	0	2700	2	3				0	0	99	1	99	0	0	1
204006919	0	2	99	99	38	0	2900	2	3				0	0	99	1	99	0	0	1
204006920	0	2	99	99	40	0	3600	3	3				0	0	99	1	99	0	0	1
204006921	0	2	99	99	39	0	3100	2	3				0	0	99	3	99
204006922	0	2	99	99	38	0	3200	2	3				0	0	99	1	99	0	0	1
204006923	0	2	99	99	40	0	3100	2	3				0	0	99	1	99	0	0	1
204006924	0	2	99	99	38	0	3400	2	3				0	0	99	1	99	0	0	1
204006925	0	1	99	99	39	0	3000	2	3				0	0	99	1	99	0	0	1
204006926	0	2	99	99	38	0	2750	2	3				0	0	99	1	99	0	0	1
204006927	0	2	99	99	40	0	3400	2	3				0	0	99	1	99	0	0	1
204006928	0	2	99	99	39	0	4000	3	3				0	0	99	1	99	0	0	1
204006929	0	2	99	99	40	0	3900	3	3				0	0	99	1	99	0	0	1
204006930	0	2	99	99	40	0	3600	3	3				0	0	99	1	99	0	0	1
204006932	0	2	99	99	38	0	2500	2	3				0	0	99	1	99	0	0	1
204006933	0	2	99	99	37	0	3000	2	3				0	0	99	1	99	0	0	1
204006934	0	2	99	99	39	0	3250	2	3				0	0	99	1	99	0	0	1
204006935	0	2	99	99	41	0	2900	2	3				0	0	99	3	99
204006936	0	2	99	99	41	0	3500	2	3				0	0	99	3	99
204006937	0	1	99	99	38	0	2700	2	3				0	0	99	1	99	0	0	1
204006938	0	2	99	99	38	0	2600	2	3				0	0	99	1	99	0	0	1
204006944	0	2	99	99	39	0	2800	2	3				0	0	99	1	99	0	0	1
204006945	0	1	99	99	40	0	2800	2	3				0	0	99	1	99	0	0	1
204006947	0	2	99	99	40	0	4400	3	3				0	0	99	1	99	0	0	1
204006940	0	2	99	99	39	0	3500	2	3				0	0	99	1	99	0	0	1
204006941	0	2	99	99	40	0	3000	2	3				0	0	99	1	99	0	0	1
204006942	0	2	99	99	39	0	4000	3	3				0	0	99	1	99	0	0	1
204006943	0	1	99	99	40	0	2500	2	3				0	0	99	1	99	0	0	1
204006946	0	2	99	99	40	0	2750	2	3				0	0	99	1	99	0	0	1
204006948	0	2	99	99	39	0	2400	1	3				0	0	99	1	99	0	0	1
204006949	0	2	99	99	39	0	3250	2	3				0	0	99	1	99	0	0	1
204006950	0	2	99	99	40	0	2500	2	3				0	0	99	1	99	0	0	1
204006951	0	2	99	99	40	0	3000	2	3				0	0	99	1	99	0	0	1
204006953	0	1	99	99	39	0	3000	2	3				0	0	99	1	99	0	0	1
204006954	0	2	99	99	39	0	3000	2	3				0	0	99	1	99	0	0	1
204006955	0	2	99	99	40	0	2900	2	3				0	0	99	1	99	0	0	1
204006956	0	2	99	99	38	0	3500	2	3				0	0	99	3	99
204006957	0	2	99	99	39	0	3600	3	3				0	0	99	1	99	0	0	1
204006958	0	1	99	99	39	0	3300	2	3				0	0	99	1	99	0	0	1
204006959	0	2	99	99	40	0	3200	2	3				0	0	99	3	99
204006962	0	2	99	99	38	0	3000	2	3				0	0	99	1	99	0	0	1
204006967	0	2	99	99	38	0	3300	2	3				0	0	99	1	99	0	0	1
204006969	0	2	99	99	40	0	2900	2	3				0	0	99	3	99
204006973	0	3	99	99	40	0	3100	2	3				0	0	99	3	99
204006978	0	2	99	99	39	0	3300	2	3				0	0	99	1	99	0	0	1
204006982	0	2	99	99	41	0	3400	2	3				0	0	99	1	99	0	0	1
204006993	0	2	99	99	40	0	3700	3	3				0	0	99	3	99
204006994	0	2	99	99	38	0	3750	3	3				0	0	99	1	99	0	0	1
204007001	0	2	99	99	40	0	3250	2	3				0	0	99	1	99	0	0	1
204007003	0	2	99	99	39	0	3750	3	3				0	0	99	1	99	0	0	1
204006998	0	2	99	99	39	0	3000	2	3				0	0	99	1	99	0	0	1
204007000	0	2	99	99	39	0	3000	2	3				0	0	99	1	99	0	0	1
204007002	0	1	99	99	39	0	3750	3	3				0	0	99	2	99	0	0	1
204007004	0	2	99	99	39	0	3600	3	3				0	0	99	1	99	0	0	1
204007005	0	1	99	99	38	0	2900	2	3				0	0	99	1	99	0	0	1
204007006	0	2	99	99	40	0	2750	2	3				0	0	99	1	99	0	0	1
204007008	0	2	99	99	40	0	3200	2	3				0	0	99	1	99	0	0	1
204007009	0	2	99	99	38	0	1900	1	3				0	0	99	1	99	0	0	1
204007010	0	1	99	99	38	0	2000	1	3				0	0	99	1	99	0	0	1
204007011	0	2	99	99	38	0	3500	2	3				0	0	99	1	99	0	0	1
204007012	0	1	99	99	40	0	3000	2	3				0	0	99	1	99	0	0	1
204007013	0	2	99	99	39	0	2750	2	3				0	0	99	1	99	0	0	1
204007014	0	2	99	99	39	0	3400	2	3				0	0	99	1	99	0	0	1
204007016	0	2	99	99	38	0	3200	2	3				0	0	99	3	99
204007017	0	3	99	99	40	0	2700	2	3				0	0	99	3	99
204007018	0	2	99	99	39	0	3300	2	3				0	0	99	3	99
204007019	0	2	99	99	39	0	3750	3	3				0	0	99	1	99	0	0	1
204007020	0	2	99	99	39	0	3200	2	3				0	0	99	1	99	0	0	3
204007021	0	2	99	99	40	0	2500	2	3				0	0	99	1	99	0	0	1
204007022	0	1	99	99	41	0	2750	2	3				0	0	99	1	99	0	0	1
204007023	0	2	99	99	40	0	2900	2	3				0	0	99	3	99
204007024	0	2	99	99	41	0	2200	1	3				0	0	99	3	99
204007026	0	2	99	99	39	0	3000	2	3				0	0	99	1	99	0	0	1
204007027	0	2	99	99	39	0	3500	2	3				0	0	99	1	99	0	0	1
204007028	0	2	99	99	39	0	2400	1	3				0	0	99	1	99	0	0	1
204007029	0	2	99	99	38	0	3250	2	3				0	0	99	1	99	0	0	1
204007030	0	3	99	99	37	0	3250	2	3				0	0	99	2	99	0	0	1
204007031	0	2	99	99	40	0	3250	2	3				0	0	99	1	99	0	0	1
204007032	0	2	99	99	40	0	3100	2	3				0	0	99	1	99	0	0	1
204007033	0	1	99	99	38	0	2500	2	3				0	0	99	1	99	0	0	1
204007034	0	2	99	99	39	0	3500	2	3				0	0	99	1	99	0	0	1
204007035	0	2	99	99	38	0	3000	2	3				0	0	99	1	99	0	0	1
204007036	0	2	99	99	40	0	3300	2	3				0	0	99	1	99	0	0	1
204007037	0	2	99	99	39	0	3500	2	3				0	0	99	1	99	0	0	1
204007038	0	2	99	99	41	0	2900	2	3				0	0	99	3	99
204007057	0	2	99	99	39	0	2800	2	3				0	0	99	1	99	0	0	1
204007058	0	2	99	99	39	0	3100	2	3				0	0	99	1	99	0	0	1
204007061	0	2	99	99	39	0	2700	2	3				0	0	99	1	99	0	0	1
204007062	0	2	99	99	38	0	2500	2	3				0	0	99	1	99	0	0	1
204007063	0	1	99	99	40	0	3200	2	3				0	0	99	1	99	0	0	1
204007064	0	2	99	99	39	0	2600	2	3				0	0	99	1	99	0	0	1
204007065	0	2	99	99	39	0	3300	2	3				0	0	99	1	99	0	0	1
204007066	0	2	99	99	40	0	3500	2	3				0	0	99	1	99	0	0	1
204007067	0	2	99	99	39	0	3100	2	3				0	0	99	1	99	0	0	1
204007068	0	2	99	99	40	0	3200	2	3				0	0	99	3	99
204007069	0	2	99	99	38	0	3000	2	3				0	0	99	1	99	0	0	1
204007070	0	2	99	99	40	0	4000	3	3				0	0	99	1	99	0	0	2
204007071	0	2	99	99	39	0	3250	2	3				0	0	99	1	99	0	0	1
204007072	0	1	99	99	40	0	2800	2	3				0	0	99	3	99
204007073	0	2	99	99	40	0	3500	2	3				0	0	99	2	99	0	0	2
204007074	0	2	99	99	41	0	3700	3	3				0	0	99	1	99	0	0	1
204007076	0	2	99	99	40	0	3250	2	3				0	0	99	1	99	0	0	1
204007077	0	1	99	99	41	0	2600	2	3				0	0	99	1	99	0	0	1
204007078	0	2	99	99	39	0	3250	2	3				0	0	99	1	99	0	0	1
204007079	0	2	99	99	37	0	3000	2	3				0	0	99	1	99	0	0	1
204007721	0	2	99	99	43	0	3000	2	3				0	0	99	1	99	0	0	1
225000168	0	2	99	99	40	0	3300	2	3				0	0	99	1	99	0	0	1
225000169	0	2	99	99	40	0	3200	2	3				0	0	99	1	99	0	0	1
225000170	0	1	99	99	40	0	3100	2	3				0	0	99	1	99	0	0	1
204007080	0	2	99	99	39	0	3200	2	3				0	0	99	1	99	0	0	1
204007081	0	2	99	99	40	0	3750	3	3				0	0	99	1	99	0	0	1
204007082	0	2	99	99	39	0	3100	2	3				0	0	99	1	99	0	0	1
204007083	0	2	99	99	40	0	2500	2	3				0	0	99	2	1	1	0	3
204007084	0	2	99	99	38	0	3300	2	3				0	0	99	3	99
204007085	0	2	99	99	42	0	2800	2	3				0	0	99	1	99	0	0	1
204007086	0	2	99	99	41	0	3200	2	3				0	0	99	3	99
204007087	0	2	99	99	39	0	2600	2	3				0	0	99	3	99
204007088	0	2	99	99	40	0	2600	2	3				0	0	99	3	99
204007089	0	2	99	99	39	0	3000	2	3				0	0	99	3	99
204007090	0	2	99	99	40	0	2400	1	3				0	0	99	3	99
204007091	0	2	99	99	40	0	3200	2	3				0	0	99	3	99
204007092	0	2	99	99	38	0	3500	2	3				0	0	99	3	99
204007093	0	2	99	99	39	0	2900	2	3				0	0	99	1	99	0	0	1
204007096	0	2	99	99	38	0	3600	3	3				0	0	99	3	99
204007097	0	2	99	99	37	0	2450	1	3				0	0	99	1	99	0	0	1
204007098	0	2	99	99	39	0	3100	2	3				0	0	99	1	99	0	0	1
204007099	0	2	99	99	40	0	3000	2	3				0	0	99	1	99	0	0	1
204007100	0	2	99	99	37	0	2200	1	3				0	0	99	3	99
204007094	0	2	99	99	41	0	2500	2	3				0	0	99	1	99	0	0	1
204007101	0	2	99	99	39	0	2900	2	3				0	0	99	1	99	0	0	1
204007103	0	2	99	99	39	0	2900	2	3				0	0	99	1	99	0	0	1
204007104	0	2	99	99	40	0	2750	2	3				0	0	99	1	99	0	0	1
204007105	0	2	99	99	39	0	3700	3	3				0	0	99	1	99	0	0	1
204007106	0	2	99	99	38	0	2400	1	3				0	0	99	1	99	0	0	1
204007107	0	1	99	99	39	0	2750	2	3				0	0	99	1	99	0	0	1
204007109	0	1	99	99	37	0	2400	1	3				0	0	99	1	99	0	0	1
204007110	0	2	99	99	37	0	2700	2	3				0	0	99	1	99	0	0	1
204007111	0	2	99	99	40	0	2500	2	3				0	0	99	1	99	0	0	1
204007112	0	2	99	99	40	0	3750	3	3				0	0	99	1	99	0	0	1
204007113	0	2	99	99	38	0	3300	2	3				0	0	99	1	99	0	0	1
204007114	0	2	99	99	39	0	3700	3	3				0	0	99	1	99	0	0	1
204007115	0	2	99	99	41	0	3000	2	3				0	0	99	1	99	0	0	1
204007116	0	1	99	99	39	0	3400	2	3				0	0	99	1	99	0	0	1
204007117	0	1	99	99	39	0	2700	2	3				0	0	99	1	99	0	0	1
204007118	0	1	99	99	40	0	2800	2	3				0	0	99	1	99	0	0	1
204007119	0	1	99	99	40	0	3500	2	3				0	0	99	1	99	0	0	1
204007120	0	2	99	99	41	0	3300	2	3				0	0	99	3	99
204007121	0	2	99	99	38	0	2500	2	3				0	0	99	3	99
204007122	0	2	99	99	40	0	4400	3	3				0	0	99	3	99
204007123	0	2	99	99	39	0	3500	2	3				0	0	99	1	99	0	0	1
204007124	0	2	99	99	39	0	3200	2	3				0	0	99	1	99	0	0	1
204007126	0	2	99	99	39	0	3600	3	3				0	0	99	3	99
204007128	0	2	99	99	37	0	3200	2	3				0	0	99	3	99
204007129	0	2	99	99	37	0	2500	2	3				0	0	99	3	99
204007130	0	2	99	99	40	0	3100	2	3				0	0	99	2	99	0	0	2
204007131	0	2	99	99	39	0	2700	2	3				0	0	99	1	99	0	0	1
204007133	0	2	99	99	39	0	3500	2	3				0	0	99	1	99	0	0	1
204007132	0	2	99	99	40	0	2750	2	3				0	0	99	1	99	0	0	1
204007134	0	2	99	99	37	0	1800	1	3				0	0	99	3	1
204007135	0	2	99	99	39	0	3000	2	3				0	0	99	1	99	0	0	1
204007136	0	1	99	99	42	0	3300	2	3				0	0	99	3	99
204007137	0	2	99	99	39	0	2000	1	3				0	0	99	1	99	0	0	1
204007138	0	2	99	99	39	0	2750	2	3				0	0	99	1	99	0	0	1
204007139	0	2	99	99	40	0	3250	2	3				0	0	99	1	99	0	0	1
204007140	0	2	99	99	40	0	3000	2	3				0	0	99	1	99	0	0	1
204007141	0	2	99	99	40	0	3500	2	3				0	0	99	3	99
204007142	0	2	99	99	37	0	3400	2	3				0	0	99	3	99
204007143	0	2	99	99	41	0	3700	3	3				0	0	99	3	99
204007145	0	2	99	99	39	0	3500	2	3				0	0	99	2	99	0	0	1
204007146	0	1	99	99	40	0	2800	2	3				0	0	99	3	99
204007147	0	2	99	99	40	0	2700	2	3				0	0	99	1	99	0	0	1
204007148	0	1	99	99	37	0	2800	2	3				0	0	99	1	99	0	0	1
204007149	0	2	99	99	41	0	3600	3	3				0	0	99	1	99	0	0	1
204007150	0	2	99	99	37	0	3000	2	3				0	0	99	1	99	0	0	1
204007151	0	2	99	99	37	0	2900	2	3				0	0	99	3	99
204007152	0	2	99	99	39	0	3750	3	3				0	0	99	1	99	0	0	1
204007153	0	2	99	99	40	0	3600	3	3				0	0	99	1	99	0	0	1
204007154	0	2	99	99	39	0	2900	2	3				0	0	99	3	99
204007156	0	2	99	99	38	0	2600	2	3				0	0	99	3	99
204007157	0	2	99	99	37	0	2600	2	3				0	0	99	1	99	0	0	1
204007158	0	2	99	99	39	0	3500	2	3				0	0	99	1	99	0	0	1
204007159	0	2	99	99	37	0	2700	2	3				0	0	99	1	99	0	0	1
204007160	0	2	99	99	38	0	2800	2	3				0	0	99	1	99	0	0	1
204007161	0	1	99	99	40	0	3750	3	3				0	0	99	1	99	0	0	1
204007162	0	2	99	99	39	0	2750	2	3				0	0	99	1	99	0	0	1
204007163	0	2	99	99	41	0	3700	3	3				0	0	99	1	99	0	0	1
204007165	0	2	99	99	40	0	3400	2	3				0	0	99	3	99
204007166	0	2	99	99	41	0	4000	3	3				0	0	99	1	99	0	0	1
204007167	0	2	99	99	39	0	2900	2	3				0	0	99	1	99	0	0	1
204007168	0	1	99	99	40	0	3500	2	3				0	0	99	1	99	0	0	1
204007169	0	1	99	99	39	0	3000	2	3				0	0	99	1	99	0	0	1
204007170	0	2	99	99	41	0	3000	2	3				0	0	99	1	99	0	0	1
204007171	0	2	99	99	41	0	3750	3	3				0	0	99	1	99	1	0	1
204007172	0	2	99	99	39	0	3500	2	3				0	0	99	1	99	0	0	1
204007173	0	2	99	99	41	0	2600	2	3				0	0	99	3	99
204007174	0	3	99	99	39	0	3600	3	3				0	0	99	1	99	0	0	1
204007175	0	2	99	99	38	0	2500	2	3				0	0	99	3	99
204007176	0	2	99	99	40	0	2700	2	3				0	0	99	1	99	0	0	1
204007177	0	2	99	99	37	0	2700	2	3				0	0	99	3	99
204007178	0	2	99	99	40	0	3750	3	3				0	0	99	1	99	0	0	1
204007179	0	2	99	99	39	0	3700	3	3				0	0	99	1	99	0	0	1
204007181	0	2	99	99	38	0	3100	2	3				0	0	99	1	99	0	0	1
204007183	0	2	99	99	40	0	3400	2	3				0	0	99	1	99	0	0	1
204007185	0	2	99	99	40	0	3000	2	3				0	0	99	2	99	0	0	1
204007187	0	2	99	99	42	0	3000	2	3				0	0	99	1	99	0	0	1
204007189	0	2	99	99	40	0	3600	3	3				0	0	99	1	99	0	0	1
204007190	0	2	99	99	39	0	2500	2	3				0	0	99	1	99	0	0	1
204007191	0	2	99	99	37	0	2400	1	3				0	0	99	3	99
204007192	0	2	99	99	37	0	2400	1	3				0	0	99	3	99
204007194	0	2	99	99	40	0	3100	2	3				0	0	99	1	99	0	0	1
204007195	0	1	99	99	39	0	3500	2	3				0	0	99	1	99	0	0	1
204007196	0	2	99	99	39	0	2600	2	3				0	0	99	1	99	0	0	1
204007197	0	2	99	99	40	0	3000	2	3				0	0	99	1	99	0	0	1
204007198	0	2	99	99	37	0	2600	2	3				0	0	99	1	99	0	0	1
204007199	0	2	99	99	37	0	2600	2	3				0	0	99	1	99	0	0	1
204007200	0	2	99	99	39	0	2900	2	3				0	0	99	1	99	0	0	1
204007201	0	2	99	99	40	0	2800	2	3				0	0	99	3	99
204007389	0	2	99	99	39	0	3200	2	3				0	0	99	3	99
204007202	0	2	99	99	39	0	3500	2	3				0	0	99	3	99
204007203	0	2	99	99	40	0	2760	2	3				0	0	99	1	99	0	0	1
204007204	0	2	99	99	39	0	2800	2	3				0	0	99	1	99	0	0	1
204007205	0	2	99	99	41	0	2700	2	3				0	0	99	1	99	0	0	1
204007206	0	1	99	99	39	0	3750	3	3				0	0	99	1	99	0	0	1
204007207	0	2	99	99	39	0	3000	2	3				0	0	99	3	99
204007208	0	1	99	99	38	0	2500	2	3				0	0	99	1	99	0	0	1
204007209	0	2	99	99	40	0	2600	2	3				0	0	99	1	99	0	0	1
204007210	0	2	99	99	38	0	3500	2	3				0	0	99	1	99	0	0	1
204007211	0	2	99	99	39	0	2800	2	3				0	0	99	3	99
204007212	0	2	99	99	38	0	2750	2	3				0	0	99	2	99	0	0	2
204007214	0	2	99	99	39	0	3750	3	3				0	0	99	1	99	0	0	1
204007215	0	2	99	99	39	0	2500	2	3				0	0	99	1	99	0	0	1
204007216	0	2	99	99	38	0	3000	2	3				0	0	99	1	99	0	0	1
204007218	0	2	99	99	37	0	3000	2	3				0	0	99	3	99
204007219	0	2	99	99	40	0	3600	3	3				0	0	99	1	99	0	0	1
204007220	0	2	99	99	42	0	3600	3	3				0	0	99	1	99	0	0	1
204007221	0	2	99	99	38	0	2750	2	3				0	0	99	1	99	0	0	1
204007222	0	2	99	99	38	0	3100	2	3				0	0	99	3	99
204007223	0	2	99	99	40	0	2000	1	3				0	0	99	1	99	0	0	1
204007224	0	2	99	99	38	0	3000	2	3				0	0	99	1	99	0	0	1
204007225	0	2	99	99	39	0	3300	2	3				0	0	99	3	99
204007226	0	1	99	99	42	0	2900	2	3				0	0	99	1	99	0	0	1
204007227	0	3	99	99	38	0	3100	2	3				0	0	99	1	99	0	0	1
204007228	0	2	99	99	39	0	2900	2	3				0	0	99	3	99
204007229	0	2	99	99	41	0	3600	3	3				0	0	99	1	99	0	0	1
204007230	0	2	99	99	41	0	2700	2	3				0	0	99	3	99
204007234	0	2	99	99	38	0	2500	2	3				0	0	99	1	99	0	0	1
204007235	0	2	99	99	37	0	2700	2	3				0	0	99	1	99	0	0	1
204007231	0	2	99	99	40	0	3300	2	3				0	0	99	1	99	0	0	1
204007236	0	2	99	99	39	0	3000	2	3				0	0	99	1	99	0	0	1
204007237	0	2	99	99	39	0	3400	2	3				0	0	99	1	99	0	0	1
204007238	0	2	99	99	38	0	3500	2	3				0	0	99	1	99	1	0	1
204007239	0	2	99	99	39	0	2750	2	3				0	0	99	1	99	0	0	1
204007240	0	2	99	99	39	0	2900	2	3				0	0	99	3	99
204007242	0	2	99	99	41	0	3000	2	3				0	0	99	3	99
204007243	0	2	99	99	41	0	2900	2	3				0	0	99	3	99
204007244	0	2	99	99	39	0	2800	2	3				0	0	99	3	99
204007245	0	2	99	99	40	0	3000	2	3				0	0	99	3	99
204007246	0	2	99	99	39	0	3600	3	3				0	0	99	1	99	0	0	1
204007247	0	2	99	99	39	0	2600	2	3				0	0	99	1	99	0	0	1
204007248	0	1	99	99	41	0	3600	3	3				0	0	99	3	99
204007249	0	2	99	99	39	0	3000	2	3				0	0	99	1	99	0	0	1
204007250	0	2	99	99	41	0	3000	2	3				0	0	99	1	99	0	0	1
204007252	0	2	99	99	38	0	2900	2	3				0	0	99	1	99	0	0	1
204007253	0	2	99	99	39	0	3600	3	3				0	0	99	1	99	0	0	1
204007254	0	2	99	99	40	0	2750	2	3				0	0	99	1	99	0	0	1
204007255	0	2	99	99	40	0	2500	2	3				0	0	99	1	99	0	0	1
209000001	0	2	99	99	40	0	4000	3	3				0	0	99	3	99
204007257	0	2	99	99	37	0	3000	2	3				0	0	99	1	99	0	0	1
204007259	0	2	99	99	38	0	2750	2	3				0	0	99	1	99	0	0	1
204007260	0	1	99	99	37	0	2900	2	3				0	0	99	1	99	0	0	1
204007261	0	2	99	99	38	0	3500	2	3				0	0	99	1	99	0	0	1
204007262	0	2	99	99	40	0	2700	2	3				0	0	99	1	99	0	0	1
204007263	0	2	99	99	41	0	3200	2	3				0	0	99	1	99	0	0	1
204007264	0	2	99	99	39	0	2900	2	3				0	0	99	1	99	0	0	1
204007265	0	2	99	99	40	0	2700	2	3				0	0	99	1	99	1	0	1
204007266	0	2	99	99	39	0	3000	2	3				0	0	99	1	99	0	0	1
204007267	0	2	99	99	40	0	3000	2	3				0	0	99	1	99	0	0	1
204007268	0	1	99	99	38	0	2750	2	3				0	0	99	1	99	0	0	1
204007270	0	2	99	99	38	0	3500	2	3				0	0	99	1	99	0	0	1
204007271	0	2	99	99	40	0	3400	2	3				0	0	99	1	99	0	0	1
204007272	0	2	99	99	38	0	2900	2	3				0	0	99	1	99	0	0	1
204007273	0	2	99	99	38	0	2800	2	3				0	0	99	1	99	0	0	1
204007275	0	2	99	99	40	0	2600	2	3				0	0	99	1	99	0	0	1
204007274	0	2	99	99	39	0	3200	2	3				0	0	99	3	99
204007276	0	2	99	99	40	0	2900	2	3				0	0	99	1	99	0	0	1
204007277	0	1	99	99	41	0	4000	3	3				0	0	99	1	99	1	0	1
204007278	0	2	99	99	40	0	3400	2	3				0	0	99	1	99	0	0	1
204007279	0	2	99	99	38	0	2800	2	3				0	0	99	1	99	0	0	1
204007280	0	2	99	99	40	0	3400	2	3				0	0	99	1	99	0	0	1
204007281	0	2	99	99	39	0	2600	2	3				0	0	99	1	99	0	0	1
204007282	0	2	99	99	40	0	3500	2	3				0	0	99	1	99	0	0	1
204007284	0	2	99	99	39	0	3250	2	3				0	0	99	1	99	0	0	1
204007285	0	2	99	99	40	0	3000	2	3				0	0	99	1	99	0	0	1
204007287	0	1	99	99	38	0	2500	2	3				0	0	99	1	99	0	0	1
204007288	0	2	99	99	38	0	3400	2	3				0	0	99	1	99	0	0	1
204007289	0	2	99	99	41	0	3000	2	3				0	0	99	1	99	0	0	1
204007290	0	2	99	99	39	0	4100	3	3				0	0	99	1	99	0	0	1
204007291	0	2	99	99	40	0	3750	3	3				0	0	99	1	99	0	0	1
204007292	0	2	99	99	40	0	3100	2	3				0	0	99	3	99
204007293	0	2	99	99	40	0	3400	2	3				0	0	99	1	99	1	0	3
204007294	0	2	99	99	39	0	2800	2	3				0	0	99	1	99	0	0	1
204007295	0	2	99	99	39	0	3700	3	3				0	0	99	1	99	0	0	1
204007296	0	1	99	99	38	0	2500	2	3				0	0	99	1	99	0	0	1
204007298	0	2	99	99	38	0	3500	2	3				0	0	99	1	99	0	0	1
204007300	0	2	99	99	38	0	3000	2	3				0	0	99	1	99	0	0	1
204007301	0	2	99	99	42	0	3600	3	3				0	0	99	1	99	0	0	1
204007302	0	2	99	99	40	0	3600	3	3				0	0	99	1	99	0	0	1
204007303	0	2	99	99	39	0	2500	2	3				0	0	99	1	99	0	0	1
204007305	0	2	99	99	37	0	2500	2	3				0	0	99	3	99
204007306	0	2	99	99	39	0	3600	3	3				0	0	99	1	99	0	0	1
204007307	0	2	99	99	40	0	3000	2	3				0	0	99	1	99	0	0	1
204007308	0	2	99	99	40	0	3000	2	3				0	0	99	1	99	0	0	1
204007309	0	2	99	99	38	0	3600	3	3				0	0	99	1	99	0	0	1
204007314	0	2	99	99	39	0	3500	2	3				0	0	99	1	99	0	0	1
204007312	0	2	99	99	39	0	2500	2	3				0	0	99	1	99	0	0	1
204007313	0	2	99	99	39	0	3300	2	3				0	0	99	1	99	0	0	1
204007315	0	2	99	99	40	0	3500	2	3				0	0	99	1	99	0	0	1
204007316	0	2	99	99	39	0	3250	2	3				0	0	99	1	99	0	0	1
204007317	0	2	99	99	38	0	3100	2	3				0	0	99	1	99	0	0	1
204007318	0	2	99	99	39	0	3400	2	3				0	0	99	1	99	0	0	1
204007319	0	2	99	99	40	0	3900	3	3				0	0	99	3	99
204007320	0	2	99	99	40	0	3700	3	3				0	0	99	1	99	0	0	1
204007321	0	2	99	99	41	0	3400	2	3				0	0	99	3	99
204007322	0	2	99	99	38	0	2500	2	3				0	0	99	3	99
204007323	0	2	99	99	40	0	3800	3	3				0	0	99	1	99	0	0	1
204007325	0	2	99	99	40	0	3300	2	3				0	0	99	3	99
204007326	0	2	99	99	39	0	3000	2	3				0	0	99	3	99
204007327	0	2	99	99	39	0	3200	2	3				0	0	99	1	99	0	0	1
204007328	0	2	99	99	37	0	2900	2	3				0	0	99	1	99	0	0	1
204007329	0	2	99	99	40	0	3500	2	3				0	0	99	1	99	0	0	1
204007330	0	2	99	99	37	0	2700	2	3				0	0	99	1	99	0	0	1
204007331	0	2	99	99	40	0	2550	2	3				0	0	99	1	99	0	0	1
204007334	0	1	99	99	39	0	2400	1	3				0	0	99	1	99	0	0	1
204007335	0	2	99	99	38	0	3000	2	3				0	0	99	1	99	0	0	1
204007336	0	2	99	99	40	0	2000	1	3				0	0	99	3	99
204007337	0	2	99	99	38	0	2600	2	3				0	0	99	3	99
204007304	0	2	99	99	40	0	3000	2	3				0	0	99	3	99
204007332	0	2	99	99	40	0	2500	2	3				0	0	99	1	99	0	0	1
204007333	0	1	99	99	41	0	3300	2	3				0	0	99	1	99	0	0	1
204007340	0	2	99	99	39	0	3000	2	3				0	0	99	1	99	0	0	1
204007342	0	2	99	99	39	0	2900	2	3				0	0	99	1	99	0	0	1
204007343	0	2	99	99	38	0	3000	2	3				0	0	99	1	99	0	0	1
204007344	0	2	99	99	40	0	3500	2	3				0	0	99	1	99	0	0	1
204007345	0	1	99	99	40	0	2700	2	3				0	0	99	1	99	0	0	1
204007346	0	2	99	99	39	0	2750	2	3				0	0	99	1	99	0	0	1
204007347	0	2	99	99	39	0	3500	2	3				0	0	99	1	99	0	0	1
204007348	0	2	99	99	40	0	3800	3	3				0	0	99	3	99
204007349	0	2	99	99	38	0	3200	2	3				0	0	99	1	99	0	0	1
204007350	0	2	99	99	39	0	2900	2	3				0	0	99	2	99	0	0	1
204007351	0	2	99	99	40	0	2400	1	3				0	0	99	1	99	0	0	1
204007352	0	2	99	99	40	0	3400	2	3				0	0	99	1	99	0	0	2
204007353	0	1	99	99	39	0	3100	2	3				0	0	99	3	99
204007354	0	2	99	99	40	0	3500	2	3				0	0	99	1	99	0	0	1
204007355	0	2	99	99	41	0	3500	2	3				0	0	99	1	99	0	0	1
204007356	0	2	99	99	38	0	2750	2	3				0	0	99	1	99	0	0	1
204007357	0	2	99	99	39	0	3500	2	3				0	0	99	1	99	0	0	1
204007358	0	1	99	99	39	0	2700	2	3				0	0	99	1	99	0	0	1
204007360	0	2	99	99	38	0	4100	3	3				0	0	99	1	99	0	0	1
204007361	0	2	99	99	40	0	3000	2	3				0	0	99	3	99
204007362	0	2	99	99	39	0	3200	2	3				0	0	99	3	99
204007363	0	2	99	99	40	0	3000	2	3				0	0	99	1	99	0	0	1
204007364	0	2	99	99	39	0	3500	2	3				0	0	99	1	99	0	0	1
204007365	0	2	99	99	39	0	3250	2	3				0	0	99	1	99	0	0	1
204007366	0	2	99	99	39	0	3800	3	3				0	0	99	1	99	0	0	1
204007367	0	2	99	99	39	0	3400	2	3				0	0	99	1	99	0	0	1
204007368	0	2	99	99	38	0	3250	2	3				0	0	99	1	99	0	0	1
204007369	0	2	99	99	40	0	3500	2	3				0	0	99	1	99	0	0	1
204007371	0	2	99	99	40	0	3500	2	3				0	0	99	1	99	0	0	1
204007372	0	2	99	99	40	0	3000	2	3				0	0	99	1	99	0	0	1
204007373	0	2	99	99	41	0	3300	2	3				0	0	99	3	99
204007374	0	2	99	99	38	0	2500	2	3				0	0	99	1	99	0	0	1
204007375	0	2	99	99	39	0	3100	2	3				0	0	99	1	99	0	0	1
204007376	0	2	99	99	40	0	3500	2	3				0	0	99	1	99	0	0	1
204007377	0	2	99	99	41	0	3000	2	3				0	0	99	1	99	0	0	1
204007378	0	2	99	99	39	0	2700	2	3				0	0	99	1	99	0	0	1
204007379	0	2	99	99	38	0	3600	3	3				0	0	99	1	99	0	0	1
204007380	0	1	99	99	43	0	3000	2	3				0	0	99	1	99	0	0	1
204007382	0	2	99	99	40	0	2000	1	3				0	0	99	3	99
204007385	0	2	99	99	41	0	3000	2	3				0	0	99	1	99	0	0	1
204007386	0	2	99	99	43	0	3300	2	3				0	0	99	1	99	0	0	1
204007339	0	2	99	99	41	0	2900	2	3				0	0	99	1	99	0	0	1
204007381	0	2	99	99	40	0	3000	2	3				0	0	99	3	99
204007383	0	2	99	99	39	0	2800	2	3				0	0	99	1	99	0	0	1
204007384	0	2	99	99	38	0	3000	2	3				0	0	99	1	99	0	0	1
204007387	0	2	99	99	38	0	2600	2	3				0	0	99	1	99	0	0	1
204007388	0	1	99	99	39	0	3000	2	3				0	0	99	1	99	0	0	1
204007390	0	2	99	99	40	0	3000	2	3				0	0	99	1	99	0	0	1
204007391	0	2	99	99	40	0	3500	2	3				0	0	99	3	99
204007392	0	2	99	99	41	0	2900	2	3				0	0	99	1	99	0	0	1
204007393	0	2	99	99	39	0	2500	2	3				0	0	99	3	99
204007394	0	2	99	99	39	0	3000	2	3				0	0	99	2	99	0	0	1
204007395	0	2	99	99	40	0	3100	2	3				0	0	99	3	99
204007396	0	2	99	99	41	0	3200	2	3				0	0	99	1	99	0	0	1
204007399	0	2	99	99	39	0	2900	2	3				0	0	99	1	99	0	0	1
204007400	0	2	99	99	37	0	2000	1	3				0	0	99	1	99	0	0	1
204007402	0	3	99	99	40	0	3100	2	3				0	0	99	3	99
204007398	0	1	99	99	38	0	2750	2	3				0	0	99	1	99	0	0	1
204007401	0	1	99	99	39	0	2900	2	3				0	0	99	1	99	0	0	1
204007403	0	2	99	99	39	0	3000	2	3				0	0	99	1	99	0	0	1
204007404	0	2	99	99	40	0	2700	2	3				0	0	99	1	99	0	0	1
204007405	0	2	99	99	39	0	3100	2	3				0	0	99	1	99	0	0	1
204007406	0	1	99	99	40	0	2700	2	3				0	0	99	1	99	0	0	1
204007407	0	2	99	99	40	0	3000	2	3				0	0	99	3	99
204007408	0	2	99	99	39	0	3200	2	3				0	0	99	1	99	0	0	1
204007409	0	2	99	99	39	0	2800	2	3				0	0	99	1	99	0	0	1
204007410	0	2	99	99	39	0	3900	3	3				0	0	99	1	99	0	0	1
204007411	0	2	99	99	41	0	3400	2	3				0	0	99	2	99	0	0	1
204007412	0	2	99	99	38	0	2000	1	3				0	0	99	1	99	0	0	1
204007413	0	2	99	99	38	0	2900	2	3				0	0	99	3	99
204007415	0	2	99	99	40	0	3300	2	3				0	0	99	3	99
204007416	0	2	99	99	39	0	3000	2	3				0	0	99	1	99	0	0	1
204007417	0	1	99	99	38	0	3000	2	3				0	0	99	1	99	0	0	1
204007418	0	2	99	99	41	0	3000	2	3				0	0	99	1	99	0	0	1
204007419	0	2	99	99	40	0	3500	2	3				0	0	99	1	99	0	0	1
204007420	0	2	99	99	40	0	2400	1	3				0	0	99	1	99	0	0	1
204007421	0	2	99	99	40	0	3500	2	3				0	0	99	1	99	0	0	1
204007423	0	1	99	99	38	0	2750	2	3				0	0	99	1	99	0	0	1
204007424	0	2	99	99	39	0	2800	2	3				0	0	99	3	99
204007425	0	2	99	99	40	0	3250	2	3				0	0	99	1	99	0	0	1
204007426	0	2	99	99	37	0	2900	2	3				0	0	99	1	99	0	0	1
204007427	0	2	99	99	39	0	3000	2	3				0	0	99	1	99	0	0	1
204007430	0	2	99	99	41	0	3000	2	3				0	0	99	3	99
204007422	0	2	99	99	41	0	3200	2	3				0	0	99	2	99	0	0	1
204007429	0	2	99	99	39	0	2700	2	3				0	0	99	1	99	0	0	1
204007432	0	2	99	99	39	0	3000	2	3				0	0	99	1	99	0	0	1
204007433	0	2	99	99	39	0	3350	2	3				0	0	99	1	99	0	0	1
204007469	0	2	99	99	39	0	3500	2	3				0	0	99	1	99	0	0	1
204007471	0	1	99	99	42	0	3200	2	3				0	0	99	1	99	0	0	1
204007472	0	2	99	99	37	0	2800	2	3				0	0	99	3	99
204007696	0	2	99	99	39	0	2900	2	3				0	0	99	3	1
204007993	0	1	99	99	40	0	3300	2	3				0	0	99	1	99	0	0	1
204007473	0	2	99	99	40	0	2500	2	3				0	0	99	1	99	0	0	1
204007474	0	2	99	99	40	0	3500	2	3				0	0	99	1	99	0	0	1
204007475	0	2	99	99	39	0	2500	2	3				0	0	99	1	99	0	0	1
204007476	0	1	99	99	39	0	2300	1	3				0	0	99	1	99	0	0	1
204007477	0	2	99	99	39	0	3000	2	3				0	0	99	1	99	0	0	1
204007478	0	2	99	99	40	0	3250	2	3				0	0	99	1	99	0	0	1
204007479	0	2	99	99	39	0	3100	2	3				0	0	99	1	99	0	0	1
204007480	0	1	99	99	37	0	2500	2	3				0	0	99	1	99	0	0	1
204007481	0	2	99	99	39	0	3600	3	3				0	0	99	1	99	0	0	1
204007482	0	2	99	99	38	0	2500	2	3				0	0	99	1	99	0	0	1
204007483	0	2	99	99	40	0	3650	3	3				0	0	99	1	99	0	0	1
204007484	0	1	99	99	40	0	3200	2	3				0	0	99	1	99	0	0	1
204007485	0	2	99	99	38	0	3000	2	3				0	0	99	2	99	0	0	1
204007486	0	2	99	99	40	0	3700	3	3				0	0	99	3	99
204007487	0	2	99	99	40	0	3400	2	3				0	0	99	3	99
204007488	0	2	99	99	41	0	3500	2	3				0	0	99	1	99	0	0	1
204007489	0	2	99	99	40	0	3200	2	3				0	0	99	3	99
204007490	0	3	99	99	38	0	2500	2	3				0	0	99	3	99
204007492	0	2	99	99	38	0	2900	2	3				0	0	99	1	99	0	0	1
204007496	0	2	99	99	39	0	3300	2	3				0	0	99	1	99	0	0	1
204007497	0	1	99	99	41	0	3000	2	3				0	0	99	1	99	0	0	1
204007499	0	2	99	99	40	0	2750	2	3				0	0	99	2	99	0	0	1
204007500	0	2	99	99	41	0	2800	2	3				0	0	99	1	99	0	0	1
204008008	0	1	99	99	41	0	3800	3	3				0	0	99	1	99	0	0	1
204008014	0	2	99	99	42	0	3250	2	3				0	0	99	1	99	0	0	1
204008024	0	2	99	99	40	0	3500	2	3				0	0	99	1	99	0	0	1
204007498	0	2	99	99	40	0	3000	2	3				0	0	99	1	99	0	0	1
204007501	0	2	99	99	40	0	2900	2	3				0	0	99	1	99	0	0	1
204007502	0	2	99	99	39	0	3400	2	3				0	0	99	1	99	0	0	1
204007503	0	2	99	99	40	0	2700	2	3				0	0	99	1	99	0	0	1
204007504	0	2	99	99	42	0	2750	2	3				0	0	99	1	99	0	0	1
204007505	0	2	99	99	40	0	3700	3	3				0	0	99	1	99	0	0	1
204007506	0	1	99	99	40	0	2500	2	3				0	0	99	1	99	0	0	1
204007507	0	2	99	99	40	0	3500	2	3				0	0	99	1	99	0	0	1
204007510	0	1	99	99	39	0	3500	2	3				0	0	99	1	99	0	0	1
204007512	0	2	99	99	40	0	2900	2	3				0	0	99	3	99
204007513	0	1	99	99	39	0	3000	2	3				0	0	99	1	99	0	0	1
204007514	0	2	99	99	39	0	2900	2	3				0	0	99	1	99	1	0	1
204007517	0	2	99	99	39	0	3000	2	3				0	0	99	1	99	0	0	1
204007518	0	2	99	99	39	0	3200	2	3				0	0	99	3	99
204007519	0	1	99	99	40	0	2700	2	3				0	0	99	1	99	0	0	1
204007520	0	2	99	99	38	0	3500	2	3				0	0	99	3	99
204007521	0	2	99	99	38	0	2700	2	3				0	0	99	3	99
204007522	0	2	99	99	42	0	3200	2	3				0	0	99	1	99	0	0	1
204007523	0	2	99	99	39	0	3000	2	3				0	0	99	1	99	0	0	1
204007524	0	2	99	99	37	0	2000	1	3				0	0	99	1	99	0	0	1
204007525	0	2	99	99	40	0	3500	2	3				0	0	99	1	99	0	0	1
204007526	0	1	99	99	40	0	2900	2	3				0	0	99	1	99	0	0	1
204007527	0	1	99	99	40	0	2800	2	3				0	0	99	2	99	0	0	1
204007528	0	2	99	99	41	0	3000	2	3				0	0	99	1	99	0	0	1
204007529	0	2	99	99	38	0	2700	2	3				0	0	99	3	99
204007530	0	2	99	99	38	0	2750	2	3				0	0	99	1	99	0	0	1
204007531	0	2	99	99	39	0	3100	2	3				0	0	99	3	99
204007536	0	2	99	99	39	0	3750	3	3				0	0	99	1	99	0	0	1
204007532	0	2	99	99	40	0	3500	2	3				0	0	99	1	99	0	0	1
204007533	0	2	99	99	40	0	3500	2	3				0	0	99	1	99	0	0	1
204007534	0	2	99	99	39	0	2900	2	3				0	0	99	1	99	0	0	1
204007535	0	2	99	99	37	0	3750	3	3				0	0	99	1	99	0	0	1
204007538	0	1	99	99	40	0	3500	2	3				0	0	99	1	99	0	0	1
204007539	0	2	99	99	40	0	3200	2	3				0	0	99	1	99	0	0	1
204007540	0	2	99	99	40	0	3750	3	3				0	0	99	1	99	0	0	1
204007541	0	2	99	99	40	0	3250	2	3				0	0	99	1	99	0	0	1
204007542	0	2	99	99	39	0	3900	3	3				0	0	99	1	99	0	0	1
204007543	0	2	99	99	38	0	3000	2	3				0	0	99	1	99	0	0	1
204007544	0	1	99	99	40	0	2800	2	3				0	0	99	3	99
204007545	0	2	99	99	39	0	3200	2	3				0	0	99	3	99
204007546	0	2	99	99	38	0	3200	2	3				0	0	99	2	99	0	0	1
204007547	0	2	99	99	38	0	3000	2	3				0	0	99	1	99	0	0	1
204007548	0	2	99	99	37	0	3000	2	3				0	0	99	1	99	0	0	1
204007549	0	2	99	99	39	0	2500	2	3				0	0	99	1	99	0	0	1
204007552	0	2	99	99	42	0	3400	2	3				0	0	99	1	99	0	0	1
204007553	0	1	99	99	38	0	3250	2	3				0	0	99	1	99	0	0	1
204007554	0	2	99	99	39	0	3000	2	3				0	0	99	1	99	0	0	1
204007555	0	2	99	99	38	0	2750	2	3				0	0	99	1	99	0	0	1
204007556	0	2	99	99	41	0	3500	2	3				0	0	99	1	99	0	0	1
204007557	0	1	99	99	38	0	2750	2	3				0	0	99	1	99	0	0	1
204007558	0	2	99	99	39	0	3400	2	3				0	0	99	1	99	0	0	1
204007559	0	2	99	99	39	0	2000	1	3				0	0	99	1	99	0	0	1
204007561	0	2	99	99	39	0	3300	2	3				0	0	99	1	99	0	0	1
204007562	0	2	99	99	40	0	3000	2	3				0	0	99	1	99	0	0	1
204007564	0	1	99	99	39	0	2600	2	3				0	0	99	1	99	0	0	1
204007565	0	2	99	99	40	0	3250	2	3				0	0	99	1	99	0	0	1
204007566	0	2	99	99	40	0	2500	2	3				0	0	99	3	99
204007567	0	2	99	99	39	0	3900	3	3				0	0	99	1	99	0	0	1
204007568	0	2	99	99	37	0	2000	1	3				0	0	99	1	99	0	0	1
204007569	0	2	99	99	41	0	2800	2	3				0	0	99	3	99
204007570	0	2	99	99	41	0	3000	2	3				0	0	99	1	99	0	0	1
204007571	0	2	99	99	43	0	3100	2	3				0	0	99	2	99	0	0	1
204007572	0	1	99	99	40	0	2750	2	3				0	0	99	1	99	0	0	1
204007573	0	2	99	99	38	0	3000	2	3				0	0	99	3	99
204007574	0	2	99	99	40	0	3250	2	3				0	0	99	1	99	0	0	1
204007575	0	2	99	99	42	0	3200	2	3				0	0	99	1	99	0	0	1
204007578	0	1	99	99	39	0	3000	2	3				0	0	99	1	99	0	0	1
204007576	0	2	99	99	40	0	3100	2	3				0	0	99	1	99	0	0	1
204007577	0	2	99	99	40	0	3200	2	3				0	0	99	1	99	0	0	1
204007580	0	2	99	99	39	0	2900	2	3				0	0	99	2	99	0	0	1
204007581	0	2	99	99	40	0	3300	2	3				0	0	99	1	99	0	0	1
204007582	0	2	99	99	40	0	2900	2	3				0	0	99	1	99	0	0	1
204007583	0	2	99	99	37	0	2500	2	3				0	0	99	1	99	0	0	1
204007584	0	2	99	99	39	0	3400	2	3				0	0	99	1	99	0	0	1
204007585	0	2	99	99	40	0	2900	2	3				0	0	99	1	99	0	0	1
204007587	0	2	99	99	40	0	3900	3	3				0	0	99	3	99
204007588	0	2	99	99	40	0	3000	2	3				0	0	99	1	99	0	0	1
204007589	0	2	99	99	41	0	2600	2	3				0	0	99	1	99	0	0	1
204007590	0	2	99	99	40	0	3500	2	3				0	0	99	2	99	0	0	1
204007591	0	2	99	99	39	0	4400	3	3				0	0	99	3	99
204007593	0	2	99	99	40	0	3250	2	3				0	0	99	1	99	0	0	1
204007594	0	2	99	99	41	0	3900	3	3				0	0	99	1	99	0	0	1
204007596	0	2	99	99	40	0	3400	2	3				0	0	99	1	99	0	0	1
204007597	0	1	99	99	40	0	2800	2	3				0	0	99	1	99	0	0	1
204007598	0	2	99	99	38	0	3000	2	3				0	0	99	1	99	0	0	1
204007599	0	1	99	99	39	0	2600	2	3				0	0	99	1	99	0	0	1
204007600	0	2	99	99	38	0	2500	2	3				0	0	99	1	99	0	0	1
204007602	0	2	99	99	40	0	3600	3	3				0	0	99	1	99	0	0	1
204007595	0	2	99	99	39	0	2600	2	3				0	0	99	1	99	0	0	1
204007601	0	2	99	99	40	0	3200	2	3				0	0	99	1	99	0	0	1
204007603	0	1	99	99	39	0	3200	2	3				0	0	99	1	99	0	0	1
204007604	0	2	99	99	40	0	2750	2	3				0	0	99	1	99	0	0	1
204007605	0	2	99	99	39	0	2700	2	3				0	0	99	1	99	0	0	1
204007606	0	2	99	99	40	0	3300	2	3				0	0	99	1	99	0	0	1
204007607	0	1	99	99	39	0	3200	2	3				0	0	99	1	99	0	0	1
204007608	0	2	99	99	40	0	3100	2	3				0	0	99	1	99	0	0	1
204007609	0	1	99	99	39	0	3250	2	3				0	0	99	1	99	0	0	1
204007610	0	1	99	99	40	0	2500	2	3				0	0	99	1	99	0	0	1
204007611	0	2	99	99	41	0	3000	2	3				0	0	99	3	99
204007612	0	2	99	99	40	0	3400	2	3				0	0	99	3	99
204007613	0	1	99	99	40	0	2600	2	3				0	0	99	1	99	0	0	1
204007614	0	1	99	99	40	0	3100	2	3				0	0	99	3	99
204007616	0	2	99	99	40	0	3400	2	3				0	0	99	3	99
204007617	0	2	99	99	41	0	3400	2	3				0	0	99	1	99	0	0	1
204007619	0	2	99	99	41	0	3400	2	3				0	0	99	3	99
204007620	0	2	99	99	41	0	3750	3	3				0	0	99	1	99	0	0	1
204007621	0	2	99	99	40	0	3500	2	3				0	0	99	3	99
204007622	0	2	99	99	40	0	3000	2	3				0	0	99	3	99
204007623	0	1	99	99	40	0	3400	2	3				0	0	99	3	99
204007624	0	2	99	99	38	0	2800	2	3				0	0	99	1	99	0	0	1
204007625	0	2	99	99	40	0	3500	2	3				0	0	99	1	99	0	0	1
204007626	0	2	99	99	40	0	3000	2	3				0	0	99	3	99
204007627	0	2	99	99	41	0	3300	2	3				0	0	99	1	99	0	0	1
204007630	0	2	99	99	39	0	1600	1	3				0	0	99	3	99
204007631	0	1	99	99	38	0	3000	2	3				0	0	99	1	99	0	0	1
204007633	0	2	99	99	40	0	3200	2	3				0	0	99	1	99	0	0	1
204008154	0	2	99	99	40	0	3500	2	3				0	0	99	1	99	0	0	1
204007628	0	2	99	99	38	0	3200	2	3				0	0	99	1	99	0	0	1
204007632	0	2	99	99	39	0	3200	2	3				0	0	99	1	99	0	0	1
204007634	0	1	99	99	40	0	3000	2	3				0	0	99	1	99	0	0	1
204007635	0	2	99	99	40	0	3100	2	3				0	0	99	1	99	0	0	1
204007636	0	2	99	99	40	0	3000	2	3				0	0	99	1	99	0	0	1
204007637	0	2	99	99	39	0	2800	2	3				0	0	99	1	99	0	0	1
204007638	0	2	99	99	40	0	4000	3	3				0	0	99	1	99	0	0	1
204007639	0	2	99	99	40	0	3400	2	3				0	0	99	1	99	0	0	1
204007640	0	2	99	99	40	0	3700	3	3				0	0	99	1	99	0	0	1
204007641	0	2	99	99	38	0	2900	2	3				0	0	99	1	99	0	0	1
204007642	0	2	99	99	38	0	3000	2	3				0	0	99	1	99	0	0	1
204007643	0	2	99	99	37	0	2400	1	3				0	0	99	3	99
204007644	0	2	99	99	40	0	3000	2	3				0	0	99	1	99	0	0	1
204007646	0	2	99	99	38	0	3400	2	3				0	0	99	1	99	0	0	1
204007649	0	2	99	99	37	0	3000	2	3				0	0	99	1	99	0	0	1
204007652	0	2	99	99	38	0	3300	2	3				0	0	99	3	99
204008166	0	2	99	99	39	0	3100	2	3				0	0	99	1	99	0	0	1
204007645	0	2	99	99	39	0	3400	2	3				0	0	99	1	99	0	0	1
204007647	0	2	99	99	40	0	3500	2	3				0	0	99	1	99	0	0	1
204007648	0	2	99	99	40	0	3200	2	3				0	0	99	3	99
204007650	0	2	99	99	40	0	3000	2	3				0	0	99	3	99
204007651	0	2	99	99	39	0	3300	2	3				0	0	99	1	99	0	0	1
204007653	0	2	99	99	39	0	2600	2	3				0	0	99	1	99	0	0	1
204007654	0	2	99	99	39	0	2600	2	3				0	0	99	1	99	0	0	1
204007655	0	2	99	99	40	0	2750	2	3				0	0	99	1	99	0	0	1
204007656	0	2	99	99	39	0	3400	2	3				0	0	99	1	99	0	0	1
204007658	0	2	99	99	40	0	3100	2	3				0	0	99	3	99
204007659	0	2	99	99	38	0	2250	1	3				0	0	99	1	99	0	0	1
204007660	0	2	99	99	42	0	3000	2	3				0	0	99	1	99	0	0	1
204007662	0	2	99	99	40	0	3000	2	3				0	0	99	1	99	0	0	1
204007663	0	2	99	99	38	0	2800	2	3				0	0	99	1	99	0	0	1
204007661	0	2	99	99	40	0	2800	2	3				0	0	99	3	99
204007664	0	2	99	99	39	0	2400	1	3				0	0	99	1	99	0	0	1
204007666	0	2	99	99	38	0	2250	1	3				0	0	99	1	99	0	0	1
204007667	0	2	99	99	40	0	3400	2	3				0	0	99	1	99	0	0	1
204007668	0	2	99	99	39	0	2900	2	3				0	0	99	3	99
204007669	0	2	99	99	40	0	3000	2	3				0	0	99	1	99	0	0	1
204007670	0	2	99	99	38	0	2200	1	3				0	0	99	3	99
204007671	0	2	99	99	40	0	2750	2	3				0	0	99	1	99	0	0	1
204007672	0	2	99	99	40	0	3200	2	3				0	0	99	3	99
204007673	0	2	99	99	41	0	2800	2	3				0	0	99	3	99
204007674	0	1	99	99	41	0	2700	2	3				0	0	99	3	99
204007675	0	2	99	99	41	0	3200	2	3				0	0	99	3	99
204007676	0	2	99	99	38	0	2800	2	3				0	0	99	3	99
204007677	0	2	99	99	41	0	3600	3	3				0	0	99	3	99
204007678	0	2	99	99	39	0	3100	2	3				0	0	99	3	99
204007679	0	2	99	99	40	0	3400	2	3				0	0	99	1	99	0	0	1
204007680	0	2	99	99	38	0	2900	2	3				0	0	99	1	99	0	0	1
204007681	0	2	99	99	39	0	4000	3	3				0	0	99	1	99	0	0	1
204007682	0	2	99	99	40	0	3200	2	3				0	0	99	1	99	0	0	1
204007683	0	2	99	99	40	0	3200	2	3				0	0	99	1	99	0	0	1
204007684	0	1	99	99	40	0	3000	2	3				0	0	99	1	99	0	0	1
204007685	0	2	99	99	39	0	3500	2	3				0	0	99	1	99	0	0	1
204007686	0	1	99	99	40	0	3600	3	3				0	0	99	1	99	0	0	1
204007687	0	2	99	99	40	0	3000	2	3				0	0	99	1	99	0	0	1
204007688	0	2	99	99	40	0	3500	2	3				0	0	99	1	99	0	0	1
204007689	0	2	99	99	37	0	2700	2	3				0	0	99	1	99	0	0	1
204007691	0	1	99	99	39	0	3000	2	3				0	0	99	1	99	0	0	1
204007692	0	2	99	99	40	0	3000	2	3				0	0	99	1	99	0	0	1
204007693	0	1	99	99	39	0	3000	2	3				0	0	99	1	99	0	0	1
204007694	0	2	99	99	40	0	2600	2	3				0	0	99	1	99	0	0	1
204007695	0	2	99	99	39	0	3500	2	3				0	0	99	1	99	0	0	1
204007697	0	2	99	99	38	0	3250	2	3				0	0	99	1	99	0	0	2
204007698	0	2	99	99	41	0	3200	2	3				0	0	99	3	99
204007699	0	2	99	99	43	0	3500	2	3				0	0	99	1	99	0	0	1
204007700	0	2	99	99	39	0	2900	2	3				0	0	99	3	99
204007701	0	2	99	99	40	0	2400	1	3				0	0	99	1	99	0	0	1
204007702	0	2	99	99	40	0	3200	2	3				0	0	99	2	99	0	0	1
204007705	0	2	99	99	38	0	2900	2	3				0	0	99	1	99	1	0	2
204007707	0	2	99	99	37	0	2750	2	3				0	0	99	1	99	0	0	1
204007703	0	1	99	99	38	0	3600	3	3				0	0	99	1	99	0	0	1
204007704	0	2	99	99	38	0	2900	2	3				0	0	99	1	99	0	0	1
204007706	0	1	99	99	40	0	3900	3	3				0	0	99	1	99	0	0	1
204007708	0	2	99	99	39	0	2900	2	3				0	0	99	1	99	0	0	1
204007709	0	2	99	99	40	0	3600	3	3				0	0	99	1	99	0	0	1
204007710	0	1	99	99	39	0	2500	2	3				0	0	99	1	99	0	0	1
204007711	0	2	99	99	39	0	3500	2	3				0	0	99	1	99	0	0	1
204007712	0	2	99	99	40	0	3000	2	3				0	0	99	1	99	0	0	1
204007713	0	2	99	99	40	0	2800	2	3				0	0	99	1	99	0	0	1
204007714	0	1	99	99	39	0	3000	2	3				0	0	99	1	99	0	0	1
204007715	0	2	99	99	42	0	3000	2	3				0	0	99	1	99	0	0	1
204007716	0	2	99	99	38	0	2700	2	3				0	0	99	3	99
204007717	0	2	99	99	39	0	3900	3	3				0	0	99	1	99	0	0	1
204007718	0	2	99	99	43	0	3100	2	3				0	0	99	3	99
204007719	0	2	99	99	41	0	3500	2	3				0	0	99	1	99	0	0	1
204007720	0	2	99	99	40	0	3200	2	3				0	0	99	1	99	0	0	1
204007722	0	2	99	99	38	0	3400	2	3				0	0	99	1	99	0	0	1
204007724	0	1	99	99	40	0	3400	2	3				0	0	99	1	99	0	0	1
204007725	0	2	99	99	39	0	3400	2	3				0	0	99	1	99	0	0	1
204007726	0	2	99	99	40	0	2300	1	3				0	0	99	1	99	0	0	1
204008230	0	2	99	99	44	0	3500	2	3				0	0	99	1	99	0	0	1
204007727	0	2	99	99	39	0	3000	2	3				0	0	99	3	99
204007728	0	2	99	99	40	0	2600	2	3				0	0	99	1	99	0	0	1
204007729	0	2	99	99	39	0	3000	2	3				0	0	99	1	99	0	0	1
204007730	0	2	99	99	39	0	3700	3	3				0	0	99	1	99	0	0	1
204007731	0	2	99	99	40	0	2700	2	3				0	0	99	3	99
204007732	0	2	99	99	39	0	3300	2	3				0	0	99	1	99	0	0	1
204007733	0	2	99	99	39	0	3500	2	3				0	0	99	1	99	0	0	1
204007734	0	2	99	99	39	0	3300	2	3				0	0	99	1	99	0	0	1
204007735	0	2	99	99	40	0	3000	2	3				0	0	99	1	99	0	0	1
204007736	0	1	99	99	39	0	2800	2	3				0	0	99	1	99	0	0	1
204007738	0	2	99	99	39	0	3400	2	3				0	0	99	1	99	0	0	1
204007739	0	2	99	99	41	0	3200	2	3				0	0	99	1	99	0	0	1
204007740	0	2	99	99	39	0	3600	3	3				0	0	99	3	99
204007741	0	2	99	99	38	0	3000	2	3				0	0	99	1	99	0	0	1
204007742	0	1	99	99	39	0	3000	2	3				0	0	99	1	99	0	0	1
204007743	0	2	99	99	39	0	3000	2	3				0	0	99	1	99	0	0	1
204007744	0	2	99	99	38	0	3000	2	3				0	0	99	1	99	0	0	1
204007745	0	2	99	99	38	0	3000	2	3				0	0	99	1	99	0	0	1
204007747	0	2	99	99	37	0	2000	1	3				0	0	99	3	99
204007748	0	1	99	99	37	0	2400	1	3				0	0	99	1	99	0	0	1
204007750	0	1	99	99	38	0	2900	2	3				0	0	99	1	99	0	0	1
204007751	0	2	99	99	39	0	2700	2	3				0	0	99	1	99	0	0	1
204007752	0	2	99	99	40	0	3500	2	3				0	0	99	1	99	0	0	1
204007753	0	2	99	99	40	0	2800	2	3				0	0	99	1	99	0	0	1
204007754	0	2	99	99	39	0	3800	3	3				0	0	99	1	99	0	0	1
204007755	0	2	99	99	39	0	2750	2	3				0	0	99	1	99	0	0	1
204007756	0	1	99	99	38	0	3000	2	3				0	0	99	1	99	0	0	1
204007757	0	2	99	99	38	0	3500	2	3				0	0	99	1	99	0	0	1
204007758	0	2	99	99	38	0	3300	2	3				0	0	99	1	99	0	0	1
204007759	0	2	99	99	40	0	4000	3	3				0	0	99	3	99
204007760	0	2	99	99	40	0	2900	2	3				0	0	99	3	99
204007761	0	2	99	99	41	0	2800	2	3				0	0	99	3	99
204007763	0	2	99	99	40	0	3100	2	3				0	0	99	3	99
204007764	0	2	99	99	40	0	3450	2	3				0	0	99	1	99	0	0	1
204007765	0	1	99	99	38	0	2400	1	3				0	0	99	1	99	0	0	1
204007766	0	2	99	99	41	0	3200	2	3				0	0	99	1	99	0	0	1
204007768	0	2	99	99	39	0	4250	3	3				0	0	99	1	99	0	0	1
204007769	0	2	99	99	40	0	3500	2	3				0	0	99	1	99	0	0	1
204007770	0	2	99	99	40	0	3500	2	3				0	0	99	1	99	0	0	1
204007772	0	2	99	99	38	0	2500	2	3				0	0	99	1	99	0	0	1
204007771	0	2	99	99	38	0	3400	2	3				0	0	99	1	99	0	0	1
204007773	0	2	99	99	40	0	3000	2	3				0	0	99	1	99	0	0	1
204007774	0	1	99	99	37	0	3000	2	3				0	0	99	1	99	0	0	1
204007775	0	2	99	99	40	0	3500	2	3				0	0	99	1	99	0	0	1
204007776	0	2	99	99	39	0	3000	2	3				0	0	99	1	99	0	0	1
204007777	0	2	99	99	41	0	2500	2	3				0	0	99	3	99
204007778	0	2	99	99	40	0	3200	2	3				0	0	99	1	99	0	0	1
204007780	0	2	99	99	39	0	2750	2	3				0	0	99	1	99	0	0	1
204007783	0	2	99	99	40	0	3500	2	3				0	0	99	2	99	0	0	2
204007785	0	2	99	99	37	0	3500	2	3				0	0	99	1	99	0	0	1
204007787	0	2	99	99	39	0	2600	2	3				0	0	99	1	99	0	0	1
204007788	0	2	99	99	40	0	2600	2	3				0	0	99	1	99	0	0	1
204007782	0	2	99	99	40	0	3000	2	3				0	0	99	1	99	0	0	1
204007789	0	2	99	99	39	0	3500	2	3				0	0	99	1	99	0	0	1
204007790	0	2	99	99	39	0	3100	2	3				0	0	99	1	99	0	0	1
204007791	0	2	99	99	39	0	3000	2	3				0	0	99	1	99	0	0	1
204007792	0	2	99	99	37	0	2700	2	3				0	0	99	1	99	0	0	1
204007794	0	2	99	99	39	0	3500	2	3				0	0	99	1	99	0	0	1
204007795	0	2	99	99	38	0	2700	2	3				0	0	99	3	99
204007798	0	2	99	99	40	0	3100	2	3				0	0	99	1	99	0	0	1
204007799	0	2	99	99	40	0	2000	1	3				0	0	99	1	99	0	0	1
204007801	0	2	99	99	40	0	3250	2	3				0	0	99	1	99	0	0	1
204007802	0	2	99	99	39	0	2800	2	3				0	0	99	2	99	0	0	1
204007803	0	2	99	99	39	0	2200	1	3				0	0	99	3	99
204007804	0	2	99	99	37	0	2600	2	3				0	0	99	1	99	0	0	1
204007800	0	1	99	99	39	0	3700	3	3				0	0	99	1	99	0	0	1
204007805	0	1	99	99	39	0	3000	2	3				0	0	99	1	99	0	0	1
204007806	0	2	99	99	40	0	9999	99	3				0	0	99	1	99	1	0	2
204007807	0	2	99	99	39	0	3100	2	3				0	0	99	3	99
204007808	0	1	99	99	40	0	3900	3	3				0	0	99	1	99	0	0	1
204007809	0	2	99	99	38	0	1500	1	3				0	0	99	1	99	0	0	1
204007810	0	1	99	99	40	0	3200	2	3				0	0	99	3	99
204007811	0	2	99	99	40	0	3900	3	3				0	0	99	3	99
204007812	0	2	99	99	41	0	3500	2	3				0	0	99	1	99	0	0	1
204007813	0	2	99	99	41	0	3400	2	3				0	0	99	3	99
204007814	0	2	99	99	37	0	2600	2	3				0	0	99	1	99	0	0	1
204007815	0	1	99	99	39	0	3500	2	3				0	0	99	1	99	0	0	1
204007820	0	2	99	99	40	0	3000	2	3				0	0	99	1	99	0	0	1
204007816	0	1	99	99	40	0	3600	3	3				0	0	99	2	99	0	0	1
204007821	0	2	99	99	40	0	3500	2	3				0	0	99	1	99	0	0	1
204007822	0	1	99	99	39	0	3250	2	3				0	0	99	1	99	0	0	1
204007823	0	2	99	99	39	0	2750	2	3				0	0	99	1	99	0	0	1
204007826	0	2	99	99	40	0	3600	3	3				0	0	99	1	99	0	0	1
204007828	0	2	99	99	39	0	3250	2	3				0	0	99	2	99	0	0	1
204007831	0	2	99	99	40	0	3000	2	3				0	0	99	1	99	0	0	1
204007833	0	2	99	99	40	0	3500	2	3				0	0	99	1	99	0	0	1
204007834	0	2	99	99	42	0	3000	2	3				0	0	99	1	99	0	0	1
204007836	0	2	99	99	40	0	3200	2	3				0	0	99	1	99	0	0	1
204007838	0	2	99	99	38	0	3250	2	3				0	0	99	1	99	0	0	1
204007837	0	2	99	99	37	0	3000	2	3				0	0	99	2	99	0	0	1
204007839	0	1	99	99	40	0	3500	2	3				0	0	99	1	99	0	0	1
204007840	0	2	99	99	39	0	2750	2	3				0	0	99	1	99	0	0	1
204007842	0	1	99	99	40	0	2600	2	3				0	0	99	1	99	0	0	1
204007843	0	2	99	99	39	0	3350	2	3				0	0	99	1	99	0	0	1
204007844	0	2	99	99	37	0	2800	2	3				0	0	99	1	99	0	0	1
204007845	0	2	99	99	40	0	3250	2	3				0	0	99	1	99	0	0	1
204007847	0	1	99	99	40	0	2600	2	3				0	0	99	1	99	0	0	1
204007849	0	2	99	99	38	0	2900	2	3				0	0	99	1	99	0	0	1
204007852	0	2	99	99	40	0	2500	2	3				0	0	99	1	99	0	0	1
204007856	0	2	99	99	40	0	3500	2	3				0	0	99	1	99	0	0	1
204007857	0	1	99	99	40	0	3500	2	3				0	0	99	1	99	0	0	1
204007858	0	1	99	99	38	0	2750	2	3				0	0	99	1	99	0	0	1
204007862	0	2	99	99	39	0	2800	2	3				0	0	99	1	99	0	0	1
204007864	0	2	99	99	40	0	3100	2	3				0	0	99	1	99	0	0	1
204007866	0	2	99	99	39	0	3000	2	3				0	0	99	1	99	0	0	1
204007871	0	2	99	99	40	0	3000	2	3				0	0	99	3	99
204007874	0	2	99	99	37	0	2750	2	3				0	0	99	1	99	0	0	1
204007878	0	2	99	99	39	0	3600	3	3				0	0	99	3	99
204007880	0	2	99	99	40	0	3750	3	3				0	0	99	1	99	0	0	1
204007882	0	2	99	99	38	0	3300	2	3				0	0	99	1	99	0	0	1
204007884	0	2	99	99	38	0	3000	2	3				0	0	99	1	99	1	0	1
204007885	0	2	99	99	37	0	2500	2	3				0	0	99	1	99	0	0	1
204007886	0	2	99	99	39	0	2900	2	3				0	0	99	1	99	0	0	1
204007887	0	1	99	99	39	0	2300	1	3				0	0	99	3	99
204007890	0	1	99	99	39	0	3200	2	3				0	0	99	1	99	0	0	1
204007891	0	1	99	99	39	0	2250	1	3				0	0	99	1	99	0	0	1
204007893	0	2	99	99	37	0	3000	2	3				0	0	99	1	99	0	0	1
204007894	0	2	99	99	39	0	3500	2	3				0	0	99	1	99	0	0	1
204007896	0	2	99	99	39	0	2900	2	3				0	0	99	1	99	0	0	1
204007897	0	2	99	99	41	0	4000	3	3				0	0	99	1	99	0	0	1
204007898	0	2	99	99	40	0	3000	2	3				0	0	99	1	99	0	0	1
204007899	0	2	99	99	39	0	2500	2	3				0	0	99	1	99	0	0	1
204007900	0	1	99	99	40	0	2700	2	3				0	0	99	1	99	0	0	1
204007901	0	2	99	99	38	0	2900	2	3				0	0	99	1	99	0	0	1
204007902	0	2	99	99	41	0	3400	2	3				0	0	99	1	99	0	0	1
204007903	0	2	99	99	38	0	3800	3	3				0	0	99	1	99	0	0	1
204007904	0	2	99	99	37	0	2500	2	3				0	0	99	1	99	0	0	1
204007905	0	2	99	99	39	0	3800	3	3				0	0	99	1	99	0	0	1
204007906	0	2	99	99	40	0	4000	3	3				0	0	99	1	99	0	0	1
204007907	0	2	99	99	40	0	3500	2	3				0	0	99	1	99	0	0	1
204007908	0	1	99	99	40	0	2750	2	3				0	0	99	1	99	0	0	1
204007909	0	1	99	99	40	0	2900	2	3				0	0	99	3	99
204007910	0	1	99	99	38	0	3300	2	3				0	0	99	1	99	0	0	1
204007911	0	1	99	99	40	0	2800	2	3				0	0	99	3	99
204007913	0	2	99	99	39	0	3300	2	3				0	0	99	3	99
204007914	0	2	99	99	41	0	3000	2	3				0	0	99	1	99	0	0	1
204007915	0	1	99	99	40	0	2750	2	3				0	0	99	1	99	0	0	1
204007916	0	2	99	99	40	0	3100	2	3				0	0	99	3	99
204007917	0	2	99	99	38	0	3250	2	3				0	0	99	1	99	0	0	1
204007919	0	2	99	99	40	0	3300	2	3				0	0	99	1	99	0	0	1
209000002	0	2	99	99	40	0	2000	1	3				0	0	99	3	99
204007920	0	2	99	99	40	0	3750	3	3				0	0	99	1	99	0	0	1
204007921	0	2	99	99	39	0	3200	2	3				0	0	99	1	99	0	0	1
204007922	0	1	99	99	37	0	3000	2	3				0	0	99	1	99	0	0	1
204007923	0	2	99	99	41	0	3750	3	3				0	0	99	1	99	0	0	1
204007924	0	2	99	99	40	0	3250	2	3				0	0	99	1	99	0	0	1
204007925	0	2	99	99	40	0	3250	2	3				0	0	99	1	99	0	0	1
204007926	0	2	99	99	39	0	3000	2	3				0	0	99	1	99	0	0	1
204007927	0	2	99	99	38	0	2600	2	3				0	0	99	1	99	0	0	1
204007928	0	2	99	99	40	0	3500	2	3				0	0	99	1	99	0	0	1
204007929	0	2	99	99	42	0	2100	1	3				0	0	99	3	99
204007930	0	2	99	99	38	0	3750	3	3				0	0	99	1	99	0	0	1
204007932	0	2	99	99	40	0	2750	2	3				0	0	99	1	99	0	0	1
204007933	0	2	99	99	38	0	2000	1	3				0	0	99	1	99	0	0	1
204007935	0	2	99	99	39	0	2800	2	3				0	0	99	3	99
204007936	0	2	99	99	40	0	2000	1	3				0	0	99	1	99	0	0	1
204007937	0	2	99	99	38	0	3000	2	3				0	0	99	1	99	0	0	1
204007938	0	1	99	99	40	0	2600	2	3				0	0	99	1	99	0	0	1
204007940	0	2	99	99	40	0	3000	2	3				0	0	99	3	99
204007941	0	2	99	99	40	0	3000	2	3				0	0	99	1	99	0	0	1
204007942	0	2	99	99	40	0	3300	2	3				0	0	99	1	99	0	0	1
204007943	0	2	99	99	41	0	2600	2	3				0	0	99	1	99	0	0	1
204007944	0	2	99	99	40	0	3500	2	3				0	0	99	1	99	0	0	1
204007945	0	2	99	99	37	0	3000	2	3				0	0	99	1	99	0	0	1
204007947	0	2	99	99	38	0	2700	2	3				0	0	99	1	99	0	0	1
204007948	0	2	99	99	39	0	3000	2	3				0	0	99	1	99	0	0	1
204007949	0	2	99	99	38	0	3400	2	3				0	0	99	1	99	0	0	1
204007951	0	2	99	99	40	0	2700	2	3				0	0	99	1	99	0	0	1
204007952	0	2	99	99	40	0	3200	2	3				0	0	99	1	99	0	0	1
204007953	0	2	99	99	39	0	3900	3	3				0	0	99	1	99	0	0	1
204007954	0	2	99	99	39	0	3000	2	3				0	0	99	1	99	0	0	1
204007957	0	2	99	99	42	0	3900	3	3				0	0	99	1	99	0	0	1
204007958	0	1	99	99	41	0	2600	2	3				0	0	99	1	99	0	0	1
204007959	0	2	99	99	38	0	2900	2	3				0	0	99	1	99	0	0	1
204007960	0	1	99	99	40	0	2800	2	3				0	0	99	1	99	0	0	1
204007966	0	2	99	99	38	0	2400	1	3				0	0	99	1	99	0	0	1
204007983	0	2	99	99	41	0	2500	2	3				0	0	99	1	99	0	0	1
204007965	0	2	99	99	40	0	3000	2	3				0	0	99	1	99	0	0	1
204007967	0	2	99	99	40	0	2800	2	3				0	0	99	1	99	0	0	1
204007968	0	2	99	99	39	0	3200	2	3				0	0	99	1	99	0	0	1
204007970	0	2	99	99	40	0	2600	2	3				0	0	99	2	99	0	0	1
204007971	0	2	99	99	40	0	2750	2	3				0	0	99	1	99	0	0	1
204007973	0	1	99	99	41	0	2600	2	3				0	0	99	3	99
204007974	0	1	99	99	40	0	3100	2	3				0	0	99	2	99	0	0	1
204007975	0	2	99	99	42	0	2400	1	3				0	0	99	3	99
204007976	0	2	99	99	41	0	3000	2	3				0	0	99	3	99
204007977	0	2	99	99	38	0	3100	2	3				0	0	99	1	99	0	0	1
204007978	0	2	99	99	40	0	2700	2	3				0	0	99	1	99	0	0	1
204007979	0	1	99	99	40	0	2000	1	3				0	0	99	1	99	0	0	1
204007980	0	1	99	99	40	0	2750	2	3				0	0	99	1	99	0	0	1
204007982	0	2	99	99	41	0	2700	2	3				0	0	99	3	99
204007984	0	2	99	99	41	0	3500	2	3				0	0	99	1	99	0	0	1
204007985	0	2	99	99	40	0	3500	2	3				0	0	99	3	99
204007986	0	1	99	99	38	0	3250	2	3				0	0	99	1	99	0	0	1
204007987	0	2	99	99	39	0	3000	2	3				0	0	99	1	99	0	0	1
204007988	0	2	99	99	40	0	3200	2	3				0	0	99	1	99	0	0	1
204007989	0	2	99	99	37	0	2800	2	3				0	0	99	1	99	0	0	1
204007990	0	2	99	99	40	0	3600	3	3				0	0	99	1	99	0	0	1
204007991	0	2	99	99	39	0	2500	2	3				0	0	99	3	99
204007992	0	2	99	99	38	0	3500	2	3				0	0	99	1	99	1	0	1
204007994	0	1	99	99	40	0	3200	2	3				0	0	99	1	99	0	0	1
204007996	0	2	99	99	38	0	3250	2	3				0	0	99	1	99	0	0	1
204007997	0	2	99	99	39	0	2500	2	3				0	0	99	1	99	0	0	1
204007998	0	2	99	99	40	0	3200	2	3				0	0	99	3	99
204008000	0	2	99	99	39	0	2750	2	3				0	0	99	1	99	0	0	1
204008002	0	2	99	99	38	0	3750	3	3				0	0	99	1	99	0	0	1
204008003	0	2	99	99	38	0	2200	1	3				0	0	99	1	99	0	0	1
204008004	0	2	99	99	42	0	3800	3	3				0	0	99	1	99	0	0	1
204007969	0	2	99	99	39	0	3500	2	3				0	0	99	3	99
204008006	0	2	99	99	38	0	2600	2	3				0	0	99	1	99	0	0	1
204008007	0	2	99	99	39	0	3400	2	3				0	0	99	1	99	0	0	1
204008009	0	1	99	99	41	0	3200	2	3				0	0	99	1	99	0	0	1
204008010	0	1	99	99	41	0	3500	2	3				0	0	99	3	99
204008011	0	2	99	99	38	0	3000	2	3				0	0	99	3	99
204008012	0	2	99	99	40	0	2400	1	3				0	0	99	3	99
204008013	0	2	99	99	39	0	3200	2	3				0	0	99	1	99	0	0	1
204008015	0	2	99	99	37	0	3500	2	3				0	0	99	1	99	0	0	1
204008016	0	2	99	99	39	0	3000	2	3				0	0	99	1	99	0	0	1
204008018	0	3	99	99	37	0	2750	2	3				0	0	99	1	99	0	0	1
204008019	0	2	99	99	38	0	3200	2	3				0	0	99	1	99	0	0	1
204008020	0	1	99	99	40	0	3000	2	3				0	0	99	1	99	0	0	1
204008023	0	2	99	99	40	0	3500	2	3				0	0	99	1	99	0	0	1
204008026	0	2	99	99	39	0	3700	3	3				0	0	99	1	99	0	0	1
204008017	0	1	99	99	39	0	3500	2	3				0	0	99	1	99	0	0	1
204008021	0	2	99	99	39	0	3500	2	3				0	0	99	1	99	0	0	1
204008022	0	2	99	99	37	0	3500	2	3				0	0	99	1	99	0	0	1
204008025	0	2	99	99	38	0	3000	2	3				0	0	99	1	99	0	0	1
204008028	0	2	99	99	38	0	3200	2	3				0	0	99	1	99	0	0	1
204008029	0	2	99	99	40	0	3500	2	3				0	0	99	1	99	0	0	1
204008030	0	2	99	99	39	0	3500	2	3				0	0	99	1	99	0	0	1
204008031	0	2	99	99	39	0	3300	2	3				0	0	99	1	99	0	0	1
204008032	0	2	99	99	40	0	3250	2	3				0	0	99	1	99	0	0	1
204008033	0	3	99	99	39	0	2900	2	3				0	0	99	3	99
204008034	0	2	99	99	38	0	2900	2	3				0	0	99	1	99	0	0	1
204008035	0	2	99	99	39	0	2500	2	3				0	0	99	1	99	0	0	1
204008036	0	1	99	99	39	0	2800	2	3				0	0	99	1	99	0	0	1
204008037	0	1	99	99	39	0	2700	2	3				0	0	99	1	99	0	0	1
204008038	0	2	99	99	43	0	4100	3	3				0	0	99	1	99	0	0	1
204008040	0	2	99	99	41	0	3500	2	3				0	0	99	1	99	0	0	1
204008039	0	1	99	99	40	0	3200	2	3				0	0	99	3	99
204008041	0	2	99	99	38	0	2900	2	3				0	0	99	1	99	0	0	1
204008043	0	2	99	99	40	0	3400	2	3				0	0	99	1	99	0	0	1
204008044	0	2	99	99	39	0	3400	2	3				0	0	99	1	99	0	0	1
204008045	0	2	99	99	39	0	2500	2	3				0	0	99	1	99	0	0	1
204008046	0	2	99	99	39	0	3000	2	3				0	0	99	1	99	0	0	1
204008048	0	3	99	99	39	0	3500	2	3				0	0	99	1	99	0	0	1
204008049	0	2	99	99	39	0	2000	1	3				0	0	99	1	99	0	0	2
204008050	0	2	99	99	40	0	2000	1	3				0	0	99	1	99	0	0	1
204008051	0	2	99	99	41	0	3500	2	3				0	0	99	3	99
204008052	0	2	99	99	39	0	2900	2	3				0	0	99	1	99	0	0	1
204008053	0	2	99	99	37	0	2200	1	3				0	0	99	3	99
204008054	0	2	99	99	40	0	3500	2	3				0	0	99	1	99	0	0	1
204008055	0	1	99	99	40	0	3000	2	3				0	0	99	1	99	0	0	1
204008056	0	2	99	99	39	0	3000	2	3				0	0	99	1	99	0	0	1
204008057	0	2	99	99	40	0	2900	2	3				0	0	99	3	99
204008058	0	1	99	99	38	0	2300	1	3				0	0	99	1	99	0	0	1
204008059	0	2	99	99	40	0	2900	2	3				0	0	99	1	99	0	0	1
204008060	0	2	99	99	40	0	2750	2	3				0	0	99	1	99	0	0	1
204008061	0	1	99	99	41	0	2500	2	3				0	0	99	1	99	0	0	1
204008062	0	2	99	99	38	0	3300	2	3				0	0	99	1	99	0	0	1
204008086	0	3	99	99	38	0	2850	2	3				0	0	99	1	99	0	0	1
204008088	0	2	99	99	38	0	2800	2	3				0	0	99	3	99
204008065	0	2	99	99	37	0	2800	2	3				0	0	99	3	99
204008066	0	2	99	99	39	0	3500	2	3				0	0	99	1	99	0	0	1
204008067	0	1	99	99	41	0	3700	3	3				0	0	99	2	99	0	0	1
204008068	0	2	99	99	39	0	3400	2	3				0	0	99	1	99	0	0	1
204008069	0	2	99	99	40	0	3000	2	3				0	0	99	1	99	0	0	1
204008070	0	1	99	99	38	0	3300	2	3				0	0	99	1	99	0	0	1
204008071	0	1	99	99	40	0	3500	2	3				0	0	99	1	99	0	0	1
204008072	0	2	99	99	38	0	3000	2	3				0	0	99	1	99	0	0	1
204008073	0	2	99	99	38	0	3000	2	3				0	0	99	1	99	0	0	1
204008074	0	2	99	99	39	0	3250	2	3				0	0	99	1	99	0	0	1
204008075	0	2	99	99	42	0	2500	2	3				0	0	99	3	99
204008076	0	2	99	99	40	0	3600	3	3				0	0	99	3	99
204008077	0	2	99	99	40	0	3000	2	3				0	0	99	3	99
204008078	0	2	99	99	41	0	3000	2	3				0	0	99	3	99
204008080	0	2	99	99	41	0	3500	2	3				0	0	99	3	99
204008081	0	2	99	99	38	0	3000	2	3				0	0	99	3	99
204008082	0	2	99	99	38	0	2800	2	3				0	0	99	3	99
204008083	0	1	99	99	40	0	2700	2	3				0	0	99	1	99	0	0	1
204008084	0	3	99	99	40	0	3600	3	3				0	0	99	1	99	0	0	2
204008085	0	2	99	99	39	0	2750	2	3				0	0	99	1	99	0	0	1
204008090	0	1	99	99	38	0	3200	2	3				0	0	99	1	99	0	0	1
204008325	0	2	99	99	40	0	3750	3	3				0	0	99	1	99	0	0	1
204008089	0	2	99	99	41	0	2900	2	3				0	0	99	1	99	0	0	1
204008093	0	2	99	99	39	0	3200	2	3				0	0	99	1	99	0	0	1
204008095	0	2	99	99	39	0	4000	3	3				0	0	99	1	99	1	0	1
204008096	0	1	99	99	41	0	3250	2	3				0	0	99	1	99	0	0	1
204008097	0	2	99	99	41	0	3000	2	3				0	0	99	1	99	0	0	1
204008098	0	2	99	99	38	0	3200	2	3				0	0	99	1	99	0	0	1
204008099	0	2	99	99	38	0	3300	2	3				0	0	99	3	99
204008100	0	2	99	99	38	0	2800	2	3				0	0	99	3	99
204008101	0	2	99	99	39	0	2900	2	3				0	0	99	1	99	0	0	1
204008102	0	1	99	99	39	0	2700	2	3				0	0	99	1	99	0	0	1
204008105	0	2	99	99	38	0	3000	2	3				0	0	99	1	99	0	0	1
204008109	0	2	99	99	39	0	3300	2	3				0	0	99	1	99	0	0	1
204008092	0	2	99	99	40	0	3250	2	3				0	0	99	1	99	0	0	1
204008094	0	2	99	99	40	0	3250	2	3				0	0	99	1	99	0	0	1
204008104	0	2	99	99	40	0	3500	2	3				0	0	99	1	99	0	0	1
204008106	0	2	99	99	40	0	3000	2	3				0	0	99	1	99	0	0	1
204008107	0	1	99	99	40	0	2750	2	3				0	0	99	1	99	0	0	1
204008108	0	1	99	99	40	0	3400	2	3				0	0	99	1	99	0	0	1
204008110	0	1	99	99	40	0	2500	2	3				0	0	99	1	99	0	0	1
204008111	0	2	99	99	40	0	3250	2	3				0	0	99	1	99	0	0	1
204008112	0	2	99	99	37	0	2500	2	3				0	0	99	2	99	0	0	1
204008113	0	2	99	99	40	0	3200	2	3				0	0	99	1	99	0	0	1
204008114	0	2	99	99	39	0	3500	2	3				0	0	99	1	99	0	0	1
204008115	0	2	99	99	40	0	3000	2	3				0	0	99	2	99	0	0	1
204008116	0	2	99	99	39	0	3000	2	3				0	0	99	3	99
204008117	0	2	99	99	39	0	2500	2	3				0	0	99	3	99
204008120	0	2	99	99	40	0	2600	2	3				0	0	99	3	99
204008121	0	2	99	99	40	0	3200	2	3				0	0	99	3	99
204008122	0	1	99	99	39	0	3400	2	3				0	0	99	1	99	0	0	1
204008123	0	2	99	99	39	0	3200	2	3				0	0	99	1	99	0	0	1
204008126	0	2	99	99	39	0	2900	2	3				0	0	99	1	99	0	0	1
204008127	0	2	99	99	41	0	3800	3	3				0	0	99	1	99	1	0	3
204008128	0	3	99	99	39	0	2900	2	3				0	0	99	1	99	0	0	1
204008129	0	2	99	99	38	0	3000	2	3				0	0	99	1	99	0	0	1
204008130	0	2	99	99	39	0	3500	2	3				0	0	99	1	99	0	0	1
204008131	0	2	99	99	39	0	2600	2	3				0	0	99	3	99
204008132	0	2	99	99	40	0	3000	2	3				0	0	99	1	99	0	0	1
204008134	0	1	99	99	38	0	2500	2	3				0	0	99	1	99	0	0	1
204008136	0	2	99	99	39	0	2600	2	3				0	0	99	1	99	0	0	1
204008137	0	2	99	99	40	0	3500	2	3				0	0	99	1	99	0	0	1
204008138	0	1	99	99	41	0	2900	2	3				0	0	99	1	99	0	0	1
204008139	0	2	99	99	38	0	2700	2	3				0	0	99	1	99	0	0	1
204008142	0	2	99	99	40	0	3200	2	3				0	0	99	3	99
204008133	0	1	99	99	38	0	3400	2	3				0	0	99	1	99	0	0	1
204008140	0	2	99	99	39	0	3500	2	3				0	0	99	1	99	1	0	1
204008143	0	2	99	99	39	0	3100	2	3				0	0	99	1	99	0	0	1
204008144	0	2	99	99	40	0	3500	2	3				0	0	99	1	99	0	0	1
204008145	0	2	99	99	40	0	4000	3	3				0	0	99	1	99	0	0	1
204008146	0	2	99	99	41	0	3300	2	3				0	0	99	1	99	0	0	1
204008147	0	2	99	99	40	0	3300	2	3				0	0	99	3	99
204008148	0	1	99	99	40	0	3400	2	3				0	0	99	3	99
204008149	0	1	99	99	40	0	2500	2	3				0	0	99	3	99
204008150	0	2	99	99	41	0	3100	2	3				0	0	99	3	99
204008151	0	2	99	99	40	0	3250	2	3				0	0	99	2	99	1	0	1
204008152	0	2	99	99	40	0	3000	2	3				0	0	99	1	99	0	0	1
204008153	0	2	99	99	38	0	2500	2	3				0	0	99	1	99	0	0	1
204008155	0	2	99	99	40	0	3200	2	3				0	0	99	1	99	0	0	1
204008156	0	1	99	99	40	0	2600	2	3				0	0	99	3	99
204008158	0	2	99	99	40	0	3250	2	3				0	0	99	1	99	0	0	1
204008157	0	1	99	99	40	0	3300	2	3				0	0	99	1	99	0	0	1
204008159	0	2	99	99	38	0	3000	2	3				0	0	99	3	99
204008160	0	2	99	99	38	0	2700	2	3				0	0	99	1	99	0	0	1
204008161	0	2	99	99	40	0	3200	2	3				0	0	99	1	99	0	0	1
204008162	0	2	99	99	40	0	3000	2	3				0	0	99	1	99	0	0	1
204008163	0	2	99	99	41	0	3200	2	3				0	0	99	1	99	0	0	1
204008164	0	2	99	99	39	0	2700	2	3				0	0	99	1	99	0	0	1
204008165	0	2	99	99	38	0	3400	2	3				0	0	99	3	99
204008167	0	2	99	99	39	0	2500	2	3				0	0	99	1	99	0	0	1
204008168	0	1	99	99	39	0	2500	2	3				0	0	99	1	99	0	0	1
204008169	0	2	99	99	38	0	2800	2	3				0	0	99	3	99
204008187	0	2	99	99	38	0	3500	2	3				0	0	99	1	99	0	0	1
204008170	0	2	99	99	39	0	2300	1	3				0	0	99	1	99	0	0	1
204008171	0	2	99	99	39	0	2500	2	3				0	0	99	1	99	0	0	1
204008173	0	2	99	99	39	0	3250	2	3				0	0	99	1	99	0	0	1
204008174	0	3	99	99	40	0	3750	3	3				0	0	99	1	99	0	0	1
204008175	0	2	99	99	39	0	3000	2	3				0	0	99	1	99	0	0	1
204008176	0	2	99	99	38	0	3000	2	3				0	0	99	1	99	0	0	1
204008178	0	2	99	99	41	0	3750	3	3				0	0	99	1	99	0	0	1
204008179	0	2	99	99	41	0	3600	3	3				0	0	99	1	99	0	0	1
204008180	0	1	99	99	40	0	3000	2	3				0	0	99	1	99	0	0	1
204008182	0	2	99	99	41	0	3600	3	3				0	0	99	1	99	0	0	1
204008183	0	2	99	99	42	0	3200	2	3				0	0	99	1	99	0	0	1
204008184	0	2	99	99	43	0	3250	2	3				0	0	99	1	99	0	0	1
204008185	0	2	99	99	39	0	3700	3	3				0	0	99	1	99	0	0	1
204008186	0	2	99	99	39	0	2700	2	3				0	0	99	1	99	0	0	1
204008188	0	2	99	99	39	0	3000	2	3				0	0	99	1	99	0	0	1
204008195	0	2	99	99	40	0	3200	2	3				0	0	99	2	99	0	0	1
204008189	0	1	99	99	40	0	3000	2	3				0	0	99	1	99	0	0	1
204008190	0	2	99	99	38	0	2500	2	3				0	0	99	1	99	0	0	1
204008191	0	2	99	99	38	0	3230	2	3				0	0	99	1	99	0	0	1
204008192	0	2	99	99	40	0	3500	2	3				0	0	99	1	99	0	0	1
204008196	0	1	99	99	41	0	2600	2	3				0	0	99	1	99	0	0	1
204008197	0	2	99	99	40	0	2750	2	3				0	0	99	1	99	0	0	1
204008198	0	2	99	99	38	0	2900	2	3				0	0	99	1	99	0	0	1
204008199	0	2	99	99	38	0	2600	2	3				0	0	99	1	99	0	0	1
204008200	0	2	99	99	40	0	2800	2	3				0	0	99	1	99	0	0	1
204008201	0	2	99	99	41	0	2750	2	3				0	0	99	1	99	0	0	1
204008202	0	2	99	99	42	0	3100	2	3				0	0	99	1	99	0	0	1
204008203	0	2	99	99	39	0	3500	2	3				0	0	99	1	99	0	0	1
204008204	0	2	99	99	39	0	3250	2	3				0	0	99	1	99	0	0	1
204008209	0	2	99	99	40	0	3500	2	3				0	0	99	1	99	0	0	1
204008206	0	2	99	99	40	0	3000	2	3				0	0	99	1	99	0	0	1
204008207	0	2	99	99	39	0	3100	2	3				0	0	99	1	99	0	0	1
204008208	0	2	99	99	40	0	3500	2	3				0	0	99	1	99	0	0	1
204008210	0	1	99	99	38	0	2700	2	3				0	0	99	1	99	0	0	1
204008211	0	3	99	99	38	0	3500	2	3				0	0	99	1	99	0	0	1
204008214	0	2	99	99	37	0	3150	2	3				0	0	99	1	99	0	0	1
204008215	0	2	99	99	39	0	3300	2	3				0	0	99	1	99	0	0	1
204008216	0	2	99	99	40	0	3300	2	3				0	0	99	1	99	0	0	1
204008217	0	2	99	99	41	0	3150	2	3				0	0	99	1	99	0	0	1
204008218	0	1	99	99	41	0	2800	2	3				0	0	99	1	99	0	0	1
204008219	0	1	99	99	40	0	3400	2	3				0	0	99	1	99	0	0	1
204008220	0	1	99	99	39	0	3400	2	3				0	0	99	1	99	0	0	1
204008221	0	2	99	99	39	0	3500	2	3				0	0	99	1	99	0	0	1
204008222	0	2	99	99	38	0	2600	2	3				0	0	99	1	99	0	0	1
204008223	0	2	99	99	38	0	3500	2	3				0	0	99	1	99	0	0	1
204008224	0	2	99	99	39	0	2300	1	3				0	0	99	1	99	0	0	1
204008225	0	2	99	99	39	0	2700	2	3				0	0	99	1	99	0	0	1
204008226	0	2	99	99	38	0	3500	2	3				0	0	99	1	99	0	0	1
204008213	0	2	99	99	40	0	3600	3	3				0	0	99	1	99	0	0	1
204008227	0	2	99	99	40	0	2800	2	3				0	0	99	3	99
204008228	0	2	99	99	39	0	2700	2	3				0	0	99	3	99
204008231	0	2	99	99	43	0	3750	3	3				0	0	99	1	99	0	0	1
204008232	0	2	99	99	39	0	2700	2	3				0	0	99	3	99
204008233	0	2	99	99	44	0	2500	2	3				0	0	99	1	99	0	0	1
204008234	0	1	99	99	39	0	3400	2	3				0	0	99	1	99	0	0	1
204008236	0	2	99	99	39	0	2900	2	3				0	0	99	1	99	0	0	1
204008238	0	2	99	99	40	0	3500	2	3				0	0	99	1	99	0	0	1
204008239	0	1	99	99	38	0	2900	2	3				0	0	99	1	99	0	0	1
204008240	0	2	99	99	39	0	2800	2	3				0	0	99	1	99	0	0	1
204008241	0	2	99	99	38	0	2200	1	3				0	0	99	3	99
204008242	0	2	99	99	39	0	3400	2	3				0	0	99	1	99	0	0	1
204008229	0	2	99	99	39	0	3750	3	3				0	0	99	1	99	0	0	1
204008235	0	2	99	99	37	0	2900	2	3				0	0	99	1	99	0	0	1
204008243	0	1	99	99	39	0	3500	2	3				0	0	99	1	99	0	0	1
204008244	0	1	99	99	38	0	2800	2	3				0	0	99	1	99	0	0	1
204008245	0	2	99	99	40	0	2700	2	3				0	0	99	1	99	0	0	1
204008246	0	2	99	99	39	0	2500	2	3				0	0	99	1	99	0	0	1
204008247	0	2	99	99	39	0	3000	2	3				0	0	99	1	99	0	0	1
204008250	0	2	99	99	39	0	3200	2	3				0	0	99	1	99	0	0	1
204008251	0	2	99	99	39	0	2700	2	3				0	0	99	1	99	0	0	1
204008252	0	2	99	99	41	0	3700	3	3				0	0	99	1	99	0	0	1
204008253	0	2	99	99	39	0	3500	2	3				0	0	99	1	99	0	0	1
204008254	0	2	99	99	38	0	2900	2	3				0	0	99	3	99
204008255	0	2	99	99	39	0	3000	2	3				0	0	99	1	99	0	0	1
204008257	0	2	99	99	38	0	3500	2	3				0	0	99	1	99	0	0	1
204008258	0	2	99	99	41	0	3500	2	3				0	0	99	1	99	0	0	1
204008259	0	2	99	99	38	0	2500	2	3				0	0	99	1	99	0	0	1
204008260	0	2	99	99	38	0	3500	2	3				0	0	99	1	99	0	0	1
204008261	0	2	99	99	38	0	3000	2	3				0	0	99	1	99	0	0	1
204008263	0	2	99	99	41	0	2600	2	3				0	0	99	1	99	0	0	1
204008264	0	2	99	99	39	0	2500	2	3				0	0	99	1	99	0	0	1
204008237	0	1	99	99	40	0	3000	2	3				0	0	99	3	99
204008256	0	2	99	99	38	0	2900	2	3				0	0	99	1	99	0	0	1
204008262	0	2	99	99	39	0	2500	2	3				0	0	99	1	99	0	0	1
204008265	0	2	99	99	39	0	4000	3	3				0	0	99	1	99	0	0	1
204008266	0	2	99	99	41	0	3100	2	3				0	0	99	3	99
204008267	0	2	99	99	39	0	3500	2	3				0	0	99	1	99	0	0	1
204008268	0	1	99	99	38	0	2500	2	3				0	0	99	1	99	0	0	1
204008269	0	2	99	99	40	0	3100	2	3				0	0	99	1	99	0	0	1
204008270	0	2	99	99	41	0	3400	2	3				0	0	99	1	99	0	0	1
204008273	0	2	99	99	38	0	3000	2	3				0	0	99	1	99	0	0	1
204008274	0	2	99	99	38	0	2800	2	3				0	0	99	3	99
204008275	0	2	99	99	40	0	2800	2	3				0	0	99	3	99
204008276	0	1	99	99	41	0	2800	2	3				0	0	99	3	99
204008277	0	2	99	99	39	0	2500	2	3				0	0	99	1	99	0	0	1
204008278	0	2	99	99	38	0	2200	1	3				0	0	99	1	99	0	0	1
204008279	0	2	99	99	38	0	2900	2	3				0	0	99	1	99	0	0	1
204008281	0	2	99	99	41	0	3500	2	3				0	0	99	1	99	0	0	1
204008320	0	2	99	99	40	0	3000	2	3				0	0	99	1	99	0	0	1
204008282	0	2	99	99	38	0	2500	2	3				0	0	99	1	99	0	0	1
204008283	0	2	99	99	38	0	2750	2	3				0	0	99	1	99	0	0	1
204008284	0	2	99	99	40	0	3000	2	3				0	0	99	1	99	0	0	1
204008285	0	2	99	99	39	0	4000	3	3				0	0	99	1	99	0	0	1
204008287	0	2	99	99	41	0	2600	2	3				0	0	99	1	99	0	0	2
204008288	0	2	99	99	39	0	3400	2	3				0	0	99	1	99	0	0	1
204008289	0	2	99	99	40	0	3200	2	3				0	0	99	3	99
204008290	0	2	99	99	37	0	2750	2	3				0	0	99	1	99	0	0	1
204008291	0	2	99	99	42	0	3500	2	3				0	0	99	1	99	0	0	1
204008292	0	2	99	99	40	0	2750	2	3				0	0	99	1	99	0	0	1
204008294	0	1	99	99	38	0	3100	2	3				0	0	99	3	99
204008295	0	1	99	99	40	0	2600	2	3				0	0	99	1	99	0	0	1
204008296	0	2	99	99	39	0	3000	2	3				0	0	99	1	99	0	0	1
204008297	0	2	99	99	40	0	2600	2	3				0	0	99	1	99	0	0	1
204008298	0	2	99	99	40	0	2700	2	3				0	0	99	1	99	0	0	1
204008286	0	2	99	99	40	0	3500	2	3				0	0	99	1	99	0	0	1
204008299	0	2	99	99	37	0	2600	2	3				0	0	99	1	99	0	0	1
204008300	0	2	99	99	39	0	3000	2	3				0	0	99	1	99	0	0	1
204008301	0	2	99	99	40	0	2900	2	3				0	0	99	3	99
204008302	0	2	99	99	40	0	3500	2	3				0	0	99	1	99	1	0	2
204008303	0	2	99	99	40	0	3300	2	3				0	0	99	1	99	0	0	1
204008304	0	2	99	99	40	0	3000	2	3				0	0	99	3	99
204008305	0	1	99	99	40	0	3200	2	3				0	0	99	1	99	0	0	1
204008306	0	2	99	99	39	0	4000	3	3				0	0	99	1	99	0	0	1
204008307	0	2	99	99	38	0	2750	2	3				0	0	99	1	99	0	0	1
204008308	0	1	99	99	39	0	3400	2	3				0	0	99	1	99	0	0	1
204008309	0	2	99	99	39	0	4000	3	3				0	0	99	1	99	0	0	1
204008310	0	2	99	99	40	0	3600	3	3				0	0	99	1	99	0	0	2
204008311	0	1	99	99	40	0	2300	1	3				0	0	99	3	99
204008312	0	2	99	99	40	0	3400	2	3				0	0	99	1	99	0	0	1
204008313	0	2	99	99	41	0	3400	2	3				0	0	99	1	99	0	0	3
204008314	0	2	99	99	40	0	3000	2	3				0	0	99	1	99	0	0	1
204008315	0	2	99	99	40	0	3200	2	3				0	0	99	1	99	0	0	1
204008316	0	2	99	99	38	0	3600	3	3				0	0	99	1	99	0	0	1
204008317	0	1	99	99	40	0	3800	3	3				0	0	99	3	99
204008319	0	1	99	99	40	0	3700	3	3				0	0	99	1	99	0	0	1
204008321	0	1	99	99	40	0	2900	2	3				0	0	99	3	99
204008322	0	2	99	99	38	0	2900	2	3				0	0	99	1	99	0	0	1
204008323	0	2	99	99	37	0	3400	2	3				0	0	99	3	99
204008324	0	2	99	99	40	0	3000	2	3				0	0	99	1	99	0	0	1
204008326	0	2	99	99	39	0	3000	2	3				0	0	99	1	99	0	0	1
204008328	0	2	99	99	38	0	2800	2	3				0	0	99	1	99	0	0	1
204008329	0	1	99	99	41	0	2700	2	3				0	0	99	3	99
204008330	0	1	99	99	38	0	2500	2	3				0	0	99	1	99	0	0	1
204008331	0	1	99	99	40	0	2500	2	3				0	0	99	1	99	0	0	1
204008332	0	2	99	99	40	0	2700	2	3				0	0	99	1	99	0	0	1
204008333	0	2	99	99	40	0	3000	2	3				0	0	99	1	99	0	0	1
204008335	0	2	99	99	41	0	2400	1	3				0	0	99	1	99	0	0	1
204008337	0	2	99	99	40	0	3000	2	3				0	0	99	1	99	0	0	1
204008460	0	2	99	99	38	0	3300	2	3				0	0	99	1	99	0	0	1
204008334	0	1	99	99	40	0	3200	2	3				0	0	99	1	99	0	0	1
204008340	0	1	99	99	41	0	2800	2	3				0	0	99	3	99
204008341	0	2	99	99	40	0	2700	2	3				0	0	99	2	99	0	0	1
204008342	0	2	99	99	40	0	3500	2	3				0	0	99	1	99	0	0	1
204008344	0	2	99	99	40	0	3300	2	3				0	0	99	1	99	0	0	1
204008345	0	2	99	99	40	0	3400	2	3				0	0	99	1	99	0	0	1
204008346	0	2	99	99	39	0	3000	2	3				0	0	99	1	99	0	0	1
204008347	0	2	99	99	38	0	3600	3	3				0	0	99	1	99	0	0	1
204008348	0	1	99	99	41	0	3000	2	3				0	0	99	1	99	0	0	1
204008349	0	2	99	99	41	0	3100	2	3				0	0	99	1	99	0	0	1
204008350	0	2	99	99	40	0	3400	2	3				0	0	99	1	99	0	0	1
204008351	0	2	99	99	38	0	2400	1	3				0	0	99	1	1	1	0	3
204008352	0	2	99	99	40	0	2500	2	3				0	0	99	3	99
204008353	0	2	99	99	39	0	3500	2	3				0	0	99	1	99	0	0	1
204008354	0	2	99	99	39	0	2750	2	3				0	0	99	1	99	0	0	1
204008355	0	2	99	99	40	0	2800	2	3				0	0	99	1	99	0	0	1
204008356	0	2	99	99	38	0	2250	1	3				0	0	99	1	99	0	0	1
204008357	0	2	99	99	38	0	2900	2	3				0	0	99	3	99
204008358	0	3	99	99	41	0	2700	2	3				0	0	99	1	99	0	0	1
204008359	0	2	99	99	40	0	4400	3	3				0	0	99	1	99	0	0	1
204008439	0	2	99	99	40	0	2600	2	3				0	0	99	1	99	0	0	1
204006758	0	2	99	99	37	0	3250	2	3				0	0	99	3	99
204008360	0	2	99	99	40	0	3500	2	3				0	0	99	1	99	0	0	1
204008361	0	2	99	99	40	0	4000	3	3				0	0	99	1	99	0	0	2
204008362	0	1	99	99	37	0	3400	2	3				0	0	99	1	99	0	0	1
204008363	0	2	99	99	40	0	3800	3	3				0	0	99	1	99	0	0	1
204008364	0	2	99	99	39	0	2600	2	3				0	0	99	1	99	0	0	1
204008365	0	1	99	99	40	0	3400	2	3				0	0	99	3	99
204008366	0	2	99	99	41	0	3200	2	3				0	0	99	3	99
204008367	0	2	99	99	38	0	3300	2	3				0	0	99	1	99	0	0	1
204008368	0	2	99	99	37	0	3250	2	3				0	0	99	1	99	0	0	1
204008369	0	1	99	99	40	0	3400	2	3				0	0	99	1	99	0	0	1
204008370	0	2	99	99	40	0	3500	2	3				0	0	99	1	99	0	0	2
204008371	0	2	99	99	38	0	2750	2	3				0	0	99	1	99	0	0	1
204008372	0	1	99	99	39	0	2400	1	3				0	0	99	1	99	0	0	1
204008373	0	2	99	99	39	0	3500	2	3				0	0	99	1	99	0	0	1
204008429	0	2	99	99	40	0	3000	2	3				0	0	99	2	99	0	0	1
204008430	0	2	99	99	40	0	3000	2	3				0	0	99	1	99	0	0	1
204008374	0	2	99	99	40	0	3900	3	3				0	0	99	1	99	0	0	1
204008375	0	2	99	99	38	0	3500	2	3				0	0	99	1	99	0	0	1
204008376	0	2	99	99	38	0	2600	2	3				0	0	99	1	99	0	0	1
204008378	0	2	99	99	40	0	3750	3	3				0	0	99	1	99	0	0	1
204008379	0	2	99	99	40	0	3500	2	3				0	0	99	1	99	0	0	1
204008380	0	2	99	99	40	0	2400	1	3				0	0	99	1	99	0	0	1
204008381	0	1	99	99	40	0	3500	2	3				0	0	99	1	99	0	0	1
204008382	0	2	99	99	38	0	2300	1	3				0	0	99	1	99	0	0	1
204008383	0	2	99	99	40	0	2500	2	3				0	0	99	1	99	0	0	1
204008384	0	2	99	99	40	0	3300	2	3				0	0	99	1	99	0	0	1
204008385	0	2	99	99	39	0	2400	1	3				0	0	99	1	99	0	0	1
204008386	0	2	99	99	40	0	2800	2	3				0	0	99	1	99	0	0	1
204008387	0	1	99	99	43	0	2700	2	3				0	0	99	1	99	0	0	1
204008388	0	1	99	99	42	0	3500	2	3				0	0	99	1	99	0	0	1
204008389	0	2	99	99	40	0	3000	2	3				0	0	99	1	99	0	0	1
204008390	0	2	99	99	40	0	4400	3	3				0	0	99	3	99
204008391	0	2	99	99	39	0	3000	2	3				0	0	99	1	99	0	0	1
204008392	0	2	99	99	38	0	2500	2	3				0	0	99	1	99	0	0	1
204008394	0	2	99	99	40	0	3000	2	3				0	0	99	1	99	0	0	1
204006782	0	2	99	99	38	0	2600	2	3				0	0	99	1	99	0	0	1
204008393	0	2	99	99	40	0	3400	2	3				0	0	99	3	99
204008395	0	1	99	99	38	0	2500	2	3				0	0	99	1	99	0	0	1
204008396	0	1	99	99	40	0	3500	2	3				0	0	99	2	99	0	0	1
204008397	0	2	99	99	40	0	3000	2	3				0	0	99	1	99	0	0	1
204008400	0	2	99	99	39	0	2700	2	3				0	0	99	3	99
204008401	0	2	99	99	40	0	2400	1	3				0	0	99	1	99	0	0	1
204008403	0	2	99	99	44	0	3250	2	3				0	0	99	1	99	0	0	1
204008405	0	2	99	99	39	0	3900	3	3				0	0	99	1	99	0	0	1
204008406	0	2	99	99	38	0	3250	2	3				0	0	99	1	99	0	0	1
204008409	0	2	99	99	40	0	2900	2	3				0	0	99	1	99	0	0	1
204008410	0	2	99	99	40	0	3500	2	3				0	0	99	1	99	0	0	1
204008411	0	2	99	99	39	0	2300	1	3				0	0	99	1	99	0	0	1
204008412	0	2	99	99	42	0	3200	2	3				0	0	99	1	99	0	0	1
204008445	0	2	99	99	40	0	2650	2	3				0	0	99	1	99	0	0	1
204008455	0	2	99	99	40	0	2400	1	3				0	0	99	1	99	0	0	1
204008569	0	2	99	99	41	0	3100	2	3				0	0	99	3	99
204008404	0	2	99	99	40	0	3500	2	3				0	0	99	1	99	0	0	1
204008408	0	2	99	99	39	0	2750	2	3				0	0	99	1	99	0	0	1
204008413	0	2	99	99	40	0	3200	2	3				0	0	99	1	99	0	0	1
204008414	0	2	99	99	38	0	3000	2	3				0	0	99	1	99	0	0	1
204008415	0	2	99	99	39	0	3000	2	3				0	0	99	1	99	0	0	1
204008416	0	1	99	99	39	0	2000	1	3				0	0	99	1	99	0	0	1
204008417	0	1	99	99	40	0	3100	2	3				0	0	99	1	99	0	0	1
204008418	0	2	99	99	40	0	4000	3	3				0	0	99	1	99	0	0	1
204008420	0	2	99	99	41	0	3000	2	3				0	0	99	3	99
204008421	0	2	99	99	38	0	3200	2	3				0	0	99	1	99	0	0	1
204008422	0	2	99	99	38	0	3500	2	3				0	0	99	1	99	0	0	1
204008423	0	2	99	99	40	0	2700	2	3				0	0	99	1	99	0	0	1
204008424	0	1	99	99	41	0	2200	1	3				0	0	99	1	99	0	0	1
204008426	0	2	99	99	40	0	2750	2	3				0	0	99	1	99	0	0	1
204008428	0	1	99	99	40	0	2750	2	3				0	0	99	1	99	0	0	1
204008431	0	2	99	99	38	0	3000	2	3				0	0	99	1	99	0	0	1
204008434	0	2	99	99	38	0	2250	1	3				0	0	99	1	99	0	0	1
204008419	0	2	99	99	40	0	2650	2	3				0	0	99	1	99	0	0	1
204008435	0	2	99	99	39	0	2700	2	3				0	0	99	1	99	0	0	1
204008436	0	2	99	99	40	0	3000	2	3				0	0	99	1	99	0	0	1
204008438	0	2	99	99	37	0	3200	2	3				0	0	99	1	99	0	0	1
204008442	0	2	99	99	39	0	2750	2	3				0	0	99	1	99	0	0	1
204008444	0	1	99	99	40	0	2750	2	3				0	0	99	1	99	0	0	1
204008447	0	2	99	99	37	0	2250	1	3				0	0	99	1	99	0	0	1
204008448	0	2	99	99	39	0	3000	2	3				0	0	99	1	99	0	0	1
204008449	0	1	99	99	40	0	3600	3	3				0	0	99	1	99	0	0	1
204008450	0	2	99	99	40	0	2900	2	3				0	0	99	1	99	0	0	1
204008451	0	2	99	99	40	0	3200	2	3				0	0	99	1	99	0	0	1
204008452	0	2	99	99	40	0	2800	2	3				0	0	99	1	99	0	0	1
204008456	0	2	99	99	39	0	2800	2	3				0	0	99	1	99	0	0	1
204008457	0	2	99	99	39	0	3000	2	3				0	0	99	1	99	0	0	1
204008458	0	1	99	99	38	0	2700	2	3				0	0	99	1	99	0	0	1
204008459	0	2	99	99	41	0	3000	2	3				0	0	99	3	99
204008461	0	2	99	99	41	0	2000	1	3				0	0	99	1	99	0	0	1
204008462	0	2	99	99	40	0	3000	2	3				0	0	99	3	99
204008463	0	2	99	99	40	0	2900	2	3				0	0	99	3	99
204008464	0	2	99	99	41	0	3000	2	3				0	0	99	1	99	0	0	1
204008465	0	2	99	99	40	0	3000	2	3				0	0	99	1	99	0	0	1
204008466	0	2	99	99	41	0	3500	2	3				0	0	99	1	99	0	0	1
204008467	0	1	99	99	41	0	3400	2	3				0	0	99	1	99	0	0	1
204008468	0	2	99	99	40	0	3200	2	3				0	0	99	1	99	0	0	1
204008469	0	2	99	99	38	0	3250	2	3				0	0	99	1	99	0	0	1
204008470	0	2	99	99	38	0	2750	2	3				0	0	99	1	99	0	0	1
204008471	0	1	99	99	40	0	2500	2	3				0	0	99	1	99	0	0	1
204008446	0	2	99	99	40	0	2800	2	3				0	0	99	1	99	0	0	1
204008472	0	2	99	99	41	0	3200	2	3				0	0	99	1	99	0	0	1
204008473	0	1	99	99	40	0	2600	2	3				0	0	99	1	99	0	0	1
204008474	0	2	99	99	41	0	2900	2	3				0	0	99	3	99
204008475	0	2	99	99	40	0	2500	2	3				0	0	99	1	99	0	0	1
204008476	0	1	99	99	38	0	2700	2	3				0	0	99	1	99	0	0	1
204008477	0	2	99	99	41	0	3000	2	3				0	0	99	1	99	0	0	1
204008478	0	2	99	99	40	0	2900	2	3				0	0	99	1	99	0	0	1
204008479	0	2	99	99	40	0	4300	3	3				0	0	99	1	99	0	0	1
204008480	0	2	99	99	40	0	2800	2	3				0	0	99	1	99	0	0	1
204008481	0	2	99	99	39	0	2800	2	3				0	0	99	3	99
204008482	0	1	99	99	39	0	3000	2	3				0	0	99	1	99	0	0	1
204008483	0	2	99	99	40	0	2700	2	3				0	0	99	1	99	0	0	1
204008484	0	2	99	99	38	0	3000	2	3				0	0	99	1	99	0	0	1
204008485	0	2	99	99	40	0	3300	2	3				0	0	99	1	99	0	0	1
204008486	0	1	99	99	39	0	3000	2	3				0	0	99	1	99	0	0	1
204008487	0	2	99	99	38	0	3200	2	3				0	0	99	3	99
204008489	0	2	99	99	39	0	3000	2	3				0	0	99	1	99	0	0	1
204008490	0	2	99	99	39	0	3300	2	3				0	0	99	1	99	0	0	1
204008492	0	2	99	99	37	0	2800	2	3				0	0	99	1	99	0	0	1
204008493	0	2	99	99	38	0	3400	2	3				0	0	99	1	99	0	0	1
204008495	0	2	99	99	39	0	2600	2	3				0	0	99	1	99	0	0	1
204008499	0	1	99	99	37	0	2600	2	3				0	0	99	1	99	0	0	1
204008498	0	2	99	99	40	0	3500	2	3				0	0	99	1	99	0	0	1
204008500	0	2	99	99	41	0	2600	2	3				0	0	99	1	99	0	0	1
204008501	0	2	99	99	40	0	3000	2	3				0	0	99	1	99	0	0	1
204008502	0	2	99	99	44	0	2750	2	3				0	0	99	1	99	0	0	1
204008503	0	2	99	99	41	0	3200	2	3				0	0	99	1	99	0	0	1
204008504	0	2	99	99	39	0	2500	2	3				0	0	99	1	99	0	0	1
204008506	0	2	99	99	39	0	2500	2	3				0	0	99	1	99	0	0	1
204008507	0	1	99	99	41	0	3500	2	3				0	0	99	1	99	0	0	1
204008508	0	2	99	99	38	0	3000	2	3				0	0	99	1	99	0	0	1
204008509	0	2	99	99	40	0	3500	2	3				0	0	99	2	99	0	0	1
204008510	0	2	99	99	39	0	3000	2	3				0	0	99	1	99	0	0	1
204008511	0	2	99	99	40	0	3500	2	3				0	0	99	1	99	0	0	1
204008494	0	1	99	99	40	0	2800	2	3				0	0	99	3	99
204008513	0	2	99	99	40	0	3000	2	3				0	0	99	1	99	0	0	1
204008514	0	1	99	99	39	0	3000	2	3				0	0	99	1	99	0	0	1
204008515	0	2	99	99	39	0	3600	3	3				0	0	99	1	99	0	0	1
204008516	0	2	99	99	38	0	2800	2	3				0	0	99	1	99	0	0	1
204008517	0	2	99	99	40	0	3300	2	3				0	0	99	1	99	0	0	1
204008518	0	2	99	99	40	0	2700	2	3				0	0	99	1	99	0	0	1
204008519	0	2	99	99	39	0	2900	2	3				0	0	99	1	99	0	0	3
204008520	0	2	99	99	40	0	4000	3	3				0	0	99	3	99
204008521	0	2	99	99	40	0	2500	2	3				0	0	99	3	99
204008522	0	2	99	99	38	0	2750	2	3				0	0	99	1	99	0	0	1
204008523	0	2	99	99	40	0	2500	2	3				0	0	99	1	99	0	0	1
204008524	0	2	99	99	40	0	3500	2	3				0	0	99	1	99	0	0	1
204008525	0	2	99	99	40	0	2500	2	3				0	0	99	3	99
204008526	0	2	99	99	39	0	2300	1	3				0	0	99	1	99	0	0	1
204008527	0	2	99	99	38	0	2300	1	3				0	0	99	1	99	0	0	1
204008528	0	2	99	99	39	0	2500	2	3				0	0	99	1	99	0	0	1
204008529	0	2	99	99	39	0	3200	2	3				0	0	99	1	99	0	0	1
204008530	0	2	99	99	40	0	2500	2	3				0	0	99	1	99	0	0	1
204008531	0	2	99	99	41	0	3500	2	3				0	0	99	1	99	0	0	1
204008532	0	2	99	99	40	0	3200	2	3				0	0	99	3	99
204008533	0	2	99	99	40	0	3400	2	3				0	0	99	1	99	0	0	1
204008534	0	2	99	99	41	0	3300	2	3				0	0	99	1	99	0	0	1
204008536	0	2	99	99	40	0	2500	2	3				0	0	99	1	99	0	0	1
204008537	0	2	99	99	40	0	3000	2	3				0	0	99	1	99	0	0	1
204008539	0	2	99	99	40	0	3100	2	3				0	0	99	3	99
204008540	0	2	99	99	38	0	2500	2	3				0	0	99	1	99	0	0	1
204008541	0	2	99	99	40	0	3400	2	3				0	0	99	1	99	0	0	1
204008542	0	2	99	99	40	0	2700	2	3				0	0	99	1	99	0	0	1
204008544	0	2	99	99	38	0	3000	2	3				0	0	99	1	99	0	0	1
204008545	0	2	99	99	39	0	3500	2	3				0	0	99	1	99	0	0	1
204008546	0	2	99	99	37	0	2800	2	3				0	0	99	1	99	0	0	1
204008547	0	2	99	99	41	0	3900	3	3				0	0	99	1	99	0	0	1
204008549	0	2	99	99	39	0	3000	2	3				0	0	99	3	99
204008550	0	1	99	99	41	0	3000	2	3				0	0	99	1	99	1	0	1
204008551	0	1	99	99	39	0	2400	1	3				0	0	99	1	99	1	0	1
204008552	0	2	99	99	42	0	2900	2	3				0	0	99	1	99	0	0	1
204008553	0	2	99	99	41	0	3900	3	3				0	0	99	1	99	0	0	1
204008538	0	2	99	99	41	0	3400	2	3				0	0	99	1	99	0	0	1
204008543	0	2	99	99	40	0	3500	2	3				0	0	99	1	99	0	0	1
204008548	0	2	99	99	42	0	2500	2	3				0	0	99	1	99	0	0	1
204008554	0	2	99	99	40	0	3400	2	3				0	0	99	1	99	0	0	1
204008555	0	2	99	99	37	0	2800	2	3				0	0	99	1	99	0	0	1
204008556	0	2	99	99	41	0	3200	2	3				0	0	99	1	99	0	0	1
204008557	0	2	99	99	39	0	4000	3	3				0	0	99	1	99	0	0	1
204008558	0	2	99	99	38	0	2750	2	3				0	0	99	1	99	0	0	1
204008560	0	2	99	99	37	0	3900	3	3				0	0	99	1	99	0	0	1
204008562	0	1	99	99	37	0	3700	3	3				0	0	99	1	99	0	0	1
204008563	0	2	99	99	40	0	2760	2	3				0	0	99	1	99	0	0	1
204008566	0	2	99	99	40	0	2500	2	3				0	0	99	3	99
204008567	0	2	99	99	41	0	2400	1	3				0	0	99	3	99
204008568	0	2	99	99	37	0	3000	2	3				0	0	99	3	99
204008570	0	1	99	99	41	0	3000	2	3				0	0	99	1	99	0	0	1
204008571	0	2	99	99	41	0	3000	2	3				0	0	99	1	99	0	0	1
204008573	0	1	99	99	39	0	2750	2	3				0	0	99	1	99	0	0	1
204008574	0	2	99	99	38	0	1900	1	3				0	0	99	1	99	0	0	1
204008572	0	2	99	99	39	0	4200	3	3				0	0	99	1	99	0	0	1
204008576	0	2	99	99	39	0	3400	2	3				0	0	99	1	99	0	0	1
204008577	0	2	99	99	40	0	2700	2	3				0	0	99	1	99	0	0	1
204008578	0	2	99	99	40	0	3250	2	3				0	0	99	1	99	0	0	1
204008579	0	2	99	99	39	0	3600	3	3				0	0	99	1	99	0	0	1
204008580	0	2	99	99	39	0	2900	2	3				0	0	99	1	99	0	0	1
204008581	0	2	99	99	40	0	3000	2	3				0	0	99	1	99	0	0	1
204008582	0	2	99	99	40	0	3750	3	3				0	0	99	1	99	0	0	1
204008583	0	2	99	99	41	0	3500	2	3				0	0	99	1	99	0	0	1
204008584	0	2	99	99	38	0	2800	2	3				0	0	99	1	99	0	0	1
204008585	0	2	99	99	40	0	3200	2	3				0	0	99	3	99
204008586	0	2	99	99	40	0	2500	2	3				0	0	99	1	99	0	0	1
204008588	0	2	99	99	38	0	3200	2	3				0	0	99	1	99	0	0	1
204008589	0	2	99	99	40	0	2700	2	3				0	0	99	1	99	0	0	1
204008590	0	2	99	99	39	0	2600	2	3				0	0	99	3	99
204008591	0	1	99	99	41	0	3200	2	3				0	0	99	1	99	0	0	1
204008592	0	2	99	99	40	0	2800	2	3				0	0	99	1	99	0	0	1
204008593	0	1	99	99	41	0	3000	2	3				0	0	99	3	99
204008594	0	2	99	99	38	0	2600	2	3				0	0	99	3	99
204008595	0	2	99	99	39	0	3300	2	3				0	0	99	1	99	0	0	1
204008597	0	2	99	99	39	0	3300	2	3				0	0	99	1	99	0	0	1
204008598	0	2	99	99	38	0	2400	1	3				0	0	99	1	99	0	0	1
204008599	0	2	99	99	39	0	2400	1	3				0	0	99	1	99	0	0	1
204008600	0	2	99	99	37	0	2500	2	3				0	0	99	1	99	0	0	1
204008601	0	2	99	99	38	0	3000	2	3				0	0	99	1	99	0	0	1
204008602	0	2	99	99	40	0	3700	3	3				0	0	99	1	99	0	0	1
204008603	0	2	99	99	40	0	2600	2	3				0	0	99	3	99
204008604	0	2	99	99	41	0	2800	2	3				0	0	99	2	99	0	0	1
204008605	0	2	99	99	40	0	2700	2	3				0	0	99	1	99	0	0	1
204008606	0	2	99	99	40	0	2700	2	3				0	0	99	3	99
204008607	0	1	99	99	41	0	3100	2	3				0	0	99	1	99	0	0	1
204008608	0	2	99	99	40	0	3000	2	3				0	0	99	1	99	0	0	1
204008609	0	1	99	99	40	0	3500	2	3				0	0	99	1	99	0	0	1
204008612	0	2	99	99	37	0	2800	2	3				0	0	99	1	99	0	0	1
204008618	0	1	99	99	41	0	2750	2	3				0	0	99	1	99	0	0	1
209000004	0	2	99	99	37	0	2500	2	3				0	0	99	3	99
204008610	0	2	99	99	39	0	3500	2	3				0	0	99	1	99	0	0	1
204008613	0	2	99	99	39	0	3100	2	3				0	0	99	3	99
204008614	0	2	99	99	40	0	3000	2	3				0	0	99	1	99	0	0	1
204008615	0	1	99	99	39	0	3208	2	3				0	0	99	1	99	0	0	1
204008616	0	2	99	99	38	0	2600	2	3				0	0	99	3	99
204008617	0	2	99	99	38	0	2100	1	3				0	0	99	1	99	0	0	1
204008620	0	2	99	99	40	0	3750	3	3				0	0	99	1	99	0	0	1
204008621	0	2	99	99	40	0	3250	2	3				0	0	99	1	99	0	0	1
204008622	0	2	99	99	38	0	3250	2	3				0	0	99	1	99	0	0	1
204008623	0	2	99	99	41	0	2750	2	3				0	0	99	1	99	0	0	1
204008632	0	2	99	99	40	0	3000	2	3				0	0	99	1	99	0	0	1
204008619	0	2	99	99	39	0	2500	2	3				0	0	99	1	99	0	0	1
204008624	0	2	99	99	40	0	3400	2	3				0	0	99	1	99	0	0	1
204008625	0	2	99	99	40	0	3000	2	3				0	0	99	1	99	0	0	1
204008627	0	2	99	99	39	0	3000	2	3				0	0	99	1	99	0	0	1
204008628	0	2	99	99	40	0	3300	2	3				0	0	99	1	99	0	0	1
204008629	0	2	99	99	41	0	3000	2	3				0	0	99	1	99	0	0	1
204008631	0	2	99	99	38	0	2750	2	3				0	0	99	1	99	0	0	1
204008633	0	2	99	99	40	0	2400	1	3				0	0	99	1	99	0	0	1
204008634	0	2	99	99	40	0	2300	1	3				0	0	99	1	99	0	0	1
204008635	0	2	99	99	39	0	1800	1	3				0	0	99	3	99
204008637	0	2	99	99	40	0	3200	2	3				0	0	99	1	99	0	0	1
204008638	0	2	99	99	41	0	2700	2	3				0	0	99	3	99
204008640	0	2	99	99	38	0	3300	2	3				0	0	99	1	99	0	0	1
204008641	0	2	99	99	38	0	3100	2	3				0	0	99	1	99	0	0	1
204008642	0	2	99	99	38	0	2800	2	3				0	0	99	1	99	0	0	2
204008643	0	2	99	99	38	0	2800	2	3				0	0	99	3	99
204008644	0	1	99	99	40	0	3000	2	3				0	0	99	1	99	0	0	1
204008645	0	2	99	99	38	0	2600	2	3				0	0	99	1	99	0	0	1
204008647	0	2	99	99	40	0	3400	2	3				0	0	99	1	99	0	0	1
204008646	0	2	99	99	39	0	3000	2	3				0	0	99	1	99	0	0	1
204008648	0	1	99	99	38	0	3200	2	3				0	0	99	1	99	0	0	1
204008649	0	2	99	99	40	0	3250	2	3				0	0	99	1	99	0	0	1
204008650	0	2	99	99	38	0	2800	2	3				0	0	99	3	99
204008652	0	1	99	99	40	0	3000	2	3				0	0	99	3	99
204008654	0	2	99	99	40	0	3800	3	3				0	0	99	3	99
204008655	0	1	99	99	37	0	3500	2	3				0	0	99	1	99	0	0	1
204008656	0	1	99	99	44	0	3700	3	3				0	0	99	1	99	0	0	1
204008657	0	2	99	99	39	0	3200	2	3				0	0	99	1	99	0	0	1
204008658	0	2	99	99	44	0	3100	2	3				0	0	99	1	99	0	0	1
204008659	0	2	99	99	40	0	3200	2	3				0	0	99	1	99	0	0	1
204008661	0	2	99	99	40	0	3300	2	3				0	0	99	1	99	0	0	1
204008663	0	2	99	99	41	0	3300	2	3				0	0	99	1	99	0	0	1
204008665	0	1	99	99	40	0	3000	2	3				0	0	99	1	99	0	0	1
204008666	0	1	99	99	41	0	3400	2	3				0	0	99	1	99	0	0	1
204008667	0	2	99	99	38	0	2800	2	3				0	0	99	1	99	0	0	1
204008668	0	2	99	99	41	0	2400	1	3				0	0	99	3	99
204008669	0	2	99	99	39	0	2800	2	3				0	0	99	1	99	0	0	1
204008670	0	2	99	99	41	0	2800	2	3				0	0	99	1	99	0	0	1
204008671	0	2	99	99	40	0	2750	2	3				0	0	99	1	99	0	0	1
204008672	0	2	99	99	40	0	3100	2	3				0	0	99	1	99	0	0	1
204008673	0	2	99	99	38	0	3100	2	3				0	0	99	1	99	0	0	1
204008674	0	2	99	99	41	0	2800	2	3				0	0	99	3	99
204008675	0	1	99	99	40	0	2700	2	3				0	0	99	1	99	0	0	1
204008676	0	1	99	99	38	0	3000	2	3				0	0	99	1	99	0	0	1
204008678	0	2	99	99	40	0	2900	2	3				0	0	99	3	99
204008679	0	2	99	99	40	0	3100	2	3				0	0	99	3	99
204008682	0	2	99	99	38	0	3000	2	3				0	0	99	1	99	0	0	1
204008664	0	2	99	99	38	0	3500	2	3				0	0	99	1	99	0	0	1
204008685	0	2	99	99	40	0	3700	3	3				0	0	99	1	99	0	0	1
[truncated: 8,716 more rows]
