# Supplementary material for: Implementing quality improvement intervention to improve intrapartum fetal heart rate monitoring during COVID-19 pandemic- observational study
Source: PLoS One. 2022 Oct 14;17(10):e0275801. doi: 10.1371/journal.pone.0275801 (PMC9565417; doi:10.1371/journal.pone.0275801)
Supplement: S1 File — (CSV) [file pone.0275801.s002.csv]

Variable	Variable labels	Value Lables
STUDY_ID	Case ID of the patients	Numeric
Q138	Date of Delivery	Date
PreDuringPandemic	Timeline for Pre and During Pandemic	0 - PrePandemic Period 1- Pandemic Period
AGE	Age of Mother	Numeric
AGE_Category	Age Category	1- < 20 years 2- 20-35 years 3- >35 years
Parity	Parity of Mother	1- Nullipara 2- Primipara 3- Multipara
AdmissionComplication	Complication During Admission	0- No 1- Yes 99- NR
Q115A_Weeks	Gestational age at admission by LMP (Days)	Numeric
Preterm_Category	Preterm Category	0- No 1- Yes 99- NR
Q141	Birth weight (grams)	Numeric
Birthweight_Category	Categorized Birth Weight	1- <2500 grams 2- 2500-3500 grams 3- >3500 grams
FHR_Category	Fetal heart rate monitoring categorized	1- <30 minutes 2- >30 Minutes 3- Not Monitored
Admission_To_AbnormalFHR_Minutes	Time of admisison to identification of abnormal fetal heart rate	Numeric
AbnormalFHR_To_Delivery_Minutes	Time of identification of abnormal fetal heart rate to delivery	Numeric
Continuos_Moyo_Minutes	Duration of continuous Moyo	Numeric
FHR_Monitoring	Fetal heart rate monitored or not	0 -No 1- Yes
FHR_Normal_Abnormal	Fetal heart rate Normal and Abnormal	0- Normal 1- Abnormal
Q624	Mode of delivery	1- Normal Vaginal 2- Instrumental 3- Emergency CS
Q133	Complication to mother before or at the time of delivery	0- No 1- Yes 99- NR
Apgar_less_than_7_at_5min	Apgar less than 7 at 5 minutes	0- No 1- Yes 99- NR
Q634	Crying of the baby immediately after birth	0- Yes 1-No
Bagandmask_Ventilation	Ventilated with bag and Mask	0- No 1- Yes
Delivery_Outcome	Outcome after delivery	1- Transferred to PNC 2- Transferred to NICU/SNCU 3- Fresh Stillbirth 4- NND
